# Supplementary material for: Multi-Omics Analysis of Vicia cracca Responses to Chronic Radiation Exposure in the Chernobyl Exclusion Zone
Source: Plants (Basel). 2023 Jun 14;12(12):2318. doi: 10.3390/plants12122318 (PMC10300722; doi:10.3390/plants12122318)
Supplement: Supplementary file 1 [file plants-12-02318-s001.zip]

Archive with 15 entries (15 files):
- Figure S1 Metabolome, scores.png
- Figure S10 Transcriptome, sample-to-sample distance.png
- Figure S2 Carbon metabolism.png
- Figure S3 Fatty acid biosynthesis.png
- Figure S4 N-glycans biosynthesis.png
- Figure S5 Glyoxylate and dicarboxylate metabolism.png
- Figure S6 Biotin metabolism.png
- Figure S7 Propanoate metabolism.png
- Figure S8 Ribosome.png
- Figure S9 RNA polymerase.png
- Table S1 Sampling and soil properties.xlsx
- Table S2 Differential gene expression.xlsx
- Table S3 Proteomic results.xlsx
- Table S4 Metabolomic results.xlsx
- Table S5 Primer sequences.docx
