# Supplementary material for: Multi-Omics Analysis of Vicia cracca Responses to Chronic Radiation Exposure in the Chernobyl Exclusion Zone
Source: Plants (Basel). 2023 Jun 14;12(12):2318. doi: 10.3390/plants12122318 (PMC10300722; doi:10.3390/plants12122318)
Supplement: Supplementary file 1 [file plants-12-02318-s001.zip › Table S1 Sampling and soil properties.xlsx]

## Sheet: General
Sampling details and radioactive contamination, soil properties, and heavy metal content at the experimental plots

## Sheet: Babchin (Bab)
Name:	Babchin (Bab)
Date:	24.06.2021
Time of sampling:	12:20 – 13:20
GPS coordinates:	N 51º47'29.43" E 30º00'03.86"
Meteorological condition:	37.3 ºС, air humidity 41%, few clouds, no wind
Ambient dose rate (γ), μSv/h:	0.33
α-particle flux density, part./(min*cm2):	0.4
β-particle flux densities, part./(min*cm2):	4.7
Activity of 137Cs in Soil. Bq × kg−1	126 ± 4.5
Activity of 90Sr in Soil. Bq × kg−1	9.86 ± 1.62
Annual absorbed dose (γ), mGy	1.13

## Sheet: Lomysh (Lom)
Name:	Lomysh (Lom)
Date:	22.06.2021
Time of sampling:	14:30 – 16:00
GPS coordinates:	N 51º49'50.56" E 29º34'37.03"
Meteorological condition:	39.4 ºС, air humidity 30%, few clouds, no wind
Ambient dose rate (γ), μSv/h:	0.35
α-particle flux density, part./(min*cm2):	2.5
β-particle flux densities, part./(min*cm2):	2.4
Activity of 137Cs in Soil. Bq × kg−1	1027 ± 30
Activity of 90Sr in Soil. Bq × kg−1	16.09 ± 2.63
	`

## Sheet: Kulazhin (Kul)
Name:	Kulazhin (Kul)
Date:	23.06.2021
Time of sampling:	12:05-13:00
GPS coordinates:	N 51º33'07.6" E 30º13'10.5"
Meteorological condition:	34.7 ºС, air humidity 40%, clear sky, light breeze
Ambient dose rate (γ), μSv/h:	0.60
α-particle flux density, part./(min*cm2):	42.0
β-particle flux densities, part./(min*cm2):	31.0
Activity of 137Cs in Soil. Bq × kg−1	36990 ± 935
Activity of 90Sr in Soil. Bq × kg−1	1396.65 ± 209.81
Annual absorbed dose (γ), mGy	51.57

## Sheet: Masany (Mas)
Name:	Masany (Mas)
Date:	22.06.2021
Time of sampling:	11:30 – 13:00
GPS coordinates:	N 51º30'22.36" E 30º00'56.86"
Meteorological condition:	34.8 ºС, air humidity 40%, clear sky, light breeze
Ambient dose rate (γ), μSv/h:	3.20
α-particle flux density, part./(min*cm2):	38.7
β-particle flux densities, part./(min*cm2):	47.2
Activity of 137Cs in Soil. Bq × kg−1	9587 ± 246
Activity of 90Sr in Soil. Bq × kg−1	1598.51 ± 240.08
Annual absorbed dose (γ), mGy	27.51

## Sheet: Soil properties
Soil properties in experimental plots
Experimental plots	pH	HA	TEB	Humus	Av. P2O5	Av. K2O	Av. Ca	Av. Mg	Av. Na
		mg-eqv per 100		%	mg/kg		mg-eqv per 100 g
Babchin	6.42	0.90 ± 0.01	6.1 ± 0.7	1.17 ± 0.01	210.70 ± 5.20	90.97 ± 1.01	3.41 ± 0.20	0.85 ± 0.02	0.61 ± 0.04
Lomysh	5.50	1.58 ± 0.02	3.1 ± 0.1	1.78 ± 0.04	209.10 ± 5.20	38.69 ± 0.04	2.49 ± 0.08	0.53 ± 0.01	0.57 ± 0.02
Kulazhin	4.58	7.04 ± 0.07	6.2 ± 0.4	5.28 ± 0.07	337.15 ± 6.45	47.51 ± 0.67	5.13 ± 0.01	2.09 ± 0.02	1.18 ± 0.14
Masany	5.50	3.71 ± 0.08	7.6 ± 0.2	2.67 ± 0.02	943.25 ± 19.95	153.54 ± 2.63	5.06 ± 0.19	0.79 ± 0.01	0.64 ± 0.05
Note: HA—hydrolytic acidity; TEB—total exchangeable bases; Av.—available.

## Sheet: Heavy metals
Heavy metal content in experimental plots
Experimental plots	Со	Cu	Cd	Cr	Mn	Ni	Pb	Sr	Zn	Mo	As
	mg/kg
Babchin	1.18 ± 0.47	1.54 ± 0.31	0.64 ± 0.32	7.26 ± 1.45	23.6 ± 7.08	2.96 ± 1.03	3.18 ± 0.79	26.8 ± 8.04	11.14 ± 2.23	6.66 ± 2.66	5.48 ± 2.74
Lomysh	0.10 ± 0.04	1.00 ± 0.2	0.34 ± 0.17	3.54 ± 0.71	26.4 ± 7.92	1.54 ± 0.54	4.66 ± 1.16	22.7 ± 6.81	8.58 ± 1.71	7.04 ± 2.81	4.56 ± 2.28
Kulazhin	0.40 ± 0.16	1.56 ± 0.31	0.68 ± 0.34	4.98 ± 0.99	84.0 ± 25.3	3.74 ± 1.31	4.48 ± 1.12	36.7 ± 11.0	16.10 ± 3.22	1.44 ± 0.57	5.92 ± 2.96
Masany	1.12 ± 0.44	2.50 ± 0.5	0.82 ± 0.41	6.42 ± 1.28	155.2 ± 46.5	8.20 ± 2.87	5.82 ± 1.45	36.1 ± 10.8	37.80 ± 7.56	3.82 ± 1.53	2.82 ± 1.41
