# Supplementary material for: Multi-Omics Analysis of Vicia cracca Responses to Chronic Radiation Exposure in the Chernobyl Exclusion Zone
Source: Plants (Basel). 2023 Jun 14;12(12):2318. doi: 10.3390/plants12122318 (PMC10300722; doi:10.3390/plants12122318)
Supplement: Supplementary file 1 [file plants-12-02318-s001.zip › Table S2 Differential gene expression.xlsx]

## Sheet: Upregulated
Uniprot ID	Masany-Babchin	Kulazhin-Babchin	Masany-Lomysh	Kulazhin-Lomysh	Protein	Organism
PER72_ARATH	9.6416	5.97383	7.40892	5.97383	Peroxidase superfamily protein(AT5G66390)	Arabidopsis thaliana
XRN2_ARATH	9.55401	6.80774	7.21712	6.80774	exoribonuclease 2(XRN2)	Arabidopsis thaliana
TOP3A_ARATH	9.48372	6.60679	7.19428	6.60679	topoisomerase 3alpha(TOP3A)	Arabidopsis thaliana			Chaperone
LECS_VATGU	9.42081	7.74638	8.72951	7.74638	Seed lectin	Vatairea guianensis			Histone
ASPG_LUPAL	9.40117	5.7875	7.25436	5.7875	Isoaspartyl peptidase/L-asparaginase (ASPG_LUPAL)	Lupinus albus			Mobile genetic elements
UBP21_ARATH	9.36348	5.96934	8.48996	5.96934	ubiquitin-specific protease 21(UBP21)	Arabidopsis thaliana			Redox
GUN4C_ARATH	9.24869	8.24634	7.64296	8.24634	protein GENOMES UNCOUPLED 4(GUN4)	Arabidopsis thaliana			DNA Repair
PERE5_ARMRU	9.10138	6.45407	8.24488	6.45407	Peroxidase E5(HRPE5)	Armoracia rusticana
GLSN_MEDSA	9.07778	6.57717	5.95267	6.57717	Glutamate synthase [NADH], amyloplastic (GLSN_MEDSA)	Medicago sativa
LHCA2_ARATH	9.00508	6.47038	6.59456	6.47038	photosystem I light harvesting complex protein(LHCA2)	Arabidopsis thaliana
IQD32_ARATH	8.93319	5.91109	6.53412	5.91109	IQ-domain 32(iqd32)	Arabidopsis thaliana
MED7A_ARATH	8.88052	6.73347	7.1051	6.73347	Mediator complex, subunit Med7(AT5G03220)	Arabidopsis thaliana
RS31_CANAL	8.84728	6.92907	8.6731	6.92907	ubiquitin-ribosomal 40S subunit protein S31 fusion protein(UBI3)	Candida albicans SC5314
H4_SOYBN	8.84029	6.77311	5.95236	6.77311	histone H4(LOC100788767)	Glycine max
PALY_MEDSA	8.82808	7.2595	9.63813	7.2595	Phenylalanine ammonia-lyase (PALY_MEDSA)	Medicago sativa
PITC_DICDI	8.80368	5.85434	7.97123	5.85434	cellular retinaldehyde-binding/triple function domain-containing protein(rsc5)	Dictyostelium discoideum AX4
TI10A_ORYSJ	8.78997	6.57676	5.69845	6.57676	protein TIFY 10a-like(LOC4333065)	Oryza sativa Japonica Group
AHP2_ARATH	8.76761	5.94007	6.22266	5.94007	histidine-containing phosphotransmitter 2(AHP2)	Arabidopsis thaliana
UFSP_ORYSJ	8.73349	5.21252	5.40578	5.21252	probable Ufm1-specific protease(LOC4351994)	Oryza sativa Japonica Group
C3H54_ORYSJ	8.72914	7.80976	8.67276	7.80976	zinc finger CCCH domain-containing protein 54-like(LOC4344566)	Oryza sativa Japonica Group
ILL1_ORYSI	8.69577	6.05254	5.60154	6.05254	IAA-amino acid hydrolase ILR1-like 1(ILL1)	Oryza sativa Indica Group
PP182_ARATH	8.62099	6.55927	6.39027	6.55927	Pentatricopeptide repeat (PPR) superfamily protein(AT2G33760)	Arabidopsis thaliana
CCNB1_MEDSA	8.58873	8.17836	8.8418	8.17836	G2/mitotic-specific cyclin-1 (CCNB1_MEDSA)	Medicago sativa
UGDH3_ARATH	8.57187	7.47992	7.79074	7.47992	UDP-glucose 6-dehydrogenase family protein(UGD3)	Arabidopsis thaliana
P2B10_ARATH	8.55564	7.53819	6.99857	7.53819	phloem protein 2-B10(PP2-B10)	Arabidopsis thaliana
ATB15_ARATH	8.52665	7.75916	8.24835	7.75916	Homeobox-leucine zipper family protein / lipid-binding START domain-containing protein(ATHB-15)	Arabidopsis thaliana
THI1_ORYSJ	8.42974	6.80791	7.8572	6.80791	thiamine thiazole synthase 2, chloroplastic(LOC4343443)	Oryza sativa Japonica Group
RL40_CRYNJ	8.40388	7.44435	8.34406	7.44435	ubiquitin-carboxy extension protein fusion, putative(CNA03330)	Cryptococcus neoformans var. neoformans JEC21
ACT7_TOBAC	8.35799	6.06155	6.93124	6.06155	actin-104(LOC107762828)	Nicotiana tabacum
KN12F_ARATH	8.3335	5.01866	6.82	5.01866	Kinesin motor family protein(AT3G20150)	Arabidopsis thaliana
PCR3_ARATH	8.32521	6.40295	7.40367	6.40295	PLAC8 family protein(AT5G35525)	Arabidopsis thaliana
UBP1B_ARATH	8.26343	7.49809	7.92484	7.49809	oligouridylate binding protein 1B(UBP1B)	Arabidopsis thaliana
GDL22_ARATH	8.17125	6.50751	7.40413	6.50751	GDSL-like Lipase/Acylhydrolase superfamily protein(AT1G54790)	Arabidopsis thaliana
HMR2A_PANGI	8.14995	8.35685	8.63425	8.35685	3-hydroxy-3-methylglutaryl coenzyme A reductase 2-A(HMGR2)	Panax ginseng
RM06_MARPO	8.06122	6.87731	7.30058	6.87731	60S ribosomal protein L6, mitochondrial	Marchantia polymorpha
NCRK_ARATH	8.04543	8.01521	8.20932	8.01521	Protein kinase superfamily protein(NCRK)	Arabidopsis thaliana
SC24B_ARATH	7.96995	5.61806	6.25646	5.61806	Sec23/Sec24 protein transport family protein(AT4G32640)	Arabidopsis thaliana
AT18C_ARATH	7.94012	5.86632	7.18616	5.86632	autophagy-like protein(ATG18C)	Arabidopsis thaliana
LIP2_ARATH	7.9395	6.5637	6.23956	6.5637	Myzus persicae-induced lipase 1(MPL1)	Arabidopsis thaliana
EFTU_NEPOL	7.86656	5.14042	5.06501	5.14042	elongation factor 1-alpha(tufA)	Nephroselmis olivacea
CP29B_ARATH	7.8451	5.94721	5.2503	5.94721	RNA-binding (RRM/RBD/RNP motifs) family protein(AT2G37220)	Arabidopsis thaliana
CCA11_ARATH	7.83354	5.54786	8.55076	5.54786	Cyclin A1;1(CYCA1;1)	Arabidopsis thaliana
SPT62_ARATH	7.82944	5.23948	5.89785	5.23948	Transcription elongation factor Spt6(AT1G63210)	Arabidopsis thaliana
APRR2_ARATH	7.77768	6.79448	7.12394	6.79448	CheY-like two-component responsive regulator family protein(APRR2)	Arabidopsis thaliana
TAF2_ARATH	7.76773	5.12292	5.99692	5.12292	TBP-associated factor 2(TAF2)	Arabidopsis thaliana
MUS81_ARATH	7.7609	5.61566	6.45531	5.61566	Restriction endonuclease, type II-like superfamily protein(MUS81)	Arabidopsis thaliana
C71A8_MENPI	7.74237	5.70757	5.991	5.70757	Cytochrome P450 71A8(CYP71A8)	Mentha x piperita
M3KE1_ARATH	7.73429	6.69276	6.99824	6.69276	mitogen-activated protein kinase kinase kinase 7(MAPKKK7)	Arabidopsis thaliana
PIRL2_ARATH	7.73132	5.34567	6.50777	5.34567	plant intracellular ras group-related LRR 2(PIRL2)	Arabidopsis thaliana
ABAP1_ARATH	7.72704	6.26232	6.35644	6.26232	ARMADILLO BTB protein 1(ABAP1)	Arabidopsis thaliana
PERK5_ARATH	7.72599	4.99439	6.17417	4.99439	Protein kinase superfamily protein(PERK5)	Arabidopsis thaliana
CSLD4_ARATH	7.72339	6.39329	6.42781	6.39329	cellulose synthase like D4(CSLD4)	Arabidopsis thaliana
CCL6_HUMLU	7.72332	6.77556	6.04119	6.77556	Probable CoA ligase CCL6(CCL6)	Humulus lupulus
KELP_ARATH	7.67497	6.99586	7.44906	6.99586	transcriptional coactivator p15 (PC4) family protein (KELP)(KELP)	Arabidopsis thaliana
AE7_ARATH	7.67225	6.31884	6.22857	6.31884	MIP18 family protein (DUF59)(AE7)	Arabidopsis thaliana
HF101_ARATH	7.66565	6.70994	6.7209	6.70994	ATP binding protein(HCF101)	Arabidopsis thaliana
SUC8_ARATH	7.66177	7.3245	6.92899	7.3245	sucrose-proton symporter 8(SUC8)	Arabidopsis thaliana
MBCD_SOLTU	7.65629	5.93334	5.99058	5.93334	2-methylacyl-CoA dehydrogenase, mitochondrial-like(LOC102589539)	Solanum tuberosum
CNG10_ARATH	7.64852	6.5287	6.9586	6.5287	cyclic nucleotide gated channel 10(CNGC10)	Arabidopsis thaliana
GRXS5_ARATH	7.64134	4.72542	6.23238	4.72542	Thioredoxin superfamily protein(AT4G15690)	Arabidopsis thaliana
ACER_ARATH	7.64004	4.91879	4.69931	4.91879	Alkaline phytoceramidase (aPHC)(ATCES1)	Arabidopsis thaliana
GLNA3_MEDSA	7.62909	5.93974	6.90364	5.93974	Glutamine synthetase nodule isozyme(GS1)	Medicago sativa
AB2F_ARATH	7.61299	5.36166	5.48016	5.36166	ABC transporter family protein(ABCF2)	Arabidopsis thaliana
CYT12_ORYSJ	7.59841	6.17882	6.87426	6.17882	cysteine proteinase inhibitor 12-like(LOC4326272)	Oryza sativa Japonica Group
ALFIN_MEDSA	7.58035	5.66249	6.89079	5.66249	PHD finger protein Alfin1(ALFIN-1)	Medicago sativa
CDKD3_ARATH	7.51394	6.93273	6.79536	6.93273	cyclin-dependent kinase D1;3(CDKD1;3)	Arabidopsis thaliana
FRI1_PEA	7.50511	11.7437	10.8584	11.7437	ferritin-1, chloroplastic(LOC127127406)	Pisum sativum
UBC26_ARATH	7.49886	6.47821	6.80262	6.47821	Ubiquitin-conjugating enzyme family protein(AT1G53025)	Arabidopsis thaliana
RS72_ARATH	7.47078	6.78957	6.80218	6.78957	Ribosomal protein S7e family protein(AT3G02560)	Arabidopsis thaliana
MYO9_ARATH	7.40491	6.2728	6.70921	6.2728	Myosin family protein with Dil domain-containing protein(XIC)	Arabidopsis thaliana
TPP2_ARATH	7.39411	6.28789	5.29168	6.28789	Peptidase S24/S26A/S26B/S26C family protein(Plsp2A)	Arabidopsis thaliana
CBSX3_ARATH	7.36705	6.5654	7.90729	6.5654	Cystathionine beta-synthase (CBS) family protein(CBSX3)	Arabidopsis thaliana
PIN2_ARATH	7.36558	5.77988	5.94337	5.77988	Auxin efflux carrier family protein(EIR1)	Arabidopsis thaliana
STN8_ARATH	7.34207	6.47404	6.29796	6.47404	Protein kinase superfamily protein(STN8)	Arabidopsis thaliana
MMGT_ARATH	7.32111	6.25739	6.61586	6.25739	membrane magnesium transporter-like protein(AT5G03345)	Arabidopsis thaliana
MAX2_ARATH	7.27168	5.84347	6.58561	5.84347	RNI-like superfamily protein(MAX2)	Arabidopsis thaliana
KTI5_ARATH	7.26892	6.23654	4.76408	6.23654	Kunitz family trypsin and protease inhibitor protein(AT1G17860)	Arabidopsis thaliana
POP3_ARATH	7.23276	6.32044	7.68058	6.32044	heat stable protein 1(HS1)	Arabidopsis thaliana
AIR9_ARATH	7.22032	4.5804	4.94911	4.5804	Outer arm dynein light chain 1 protein(AIR9)	Arabidopsis thaliana
Y4648_ARATH	7.2146	5.73173	6.20492	5.73173	methyltransferase small domain protein(AT4G26485)	Arabidopsis thaliana
BRPF3_HUMAN	7.17579	6.40809	6.79321	6.40809	bromodomain and PHD finger containing 3(BRPF3)	Homo sapiens
PLDG1_ARATH	7.11116	5.78828	6.45093	5.78828	phospholipase D gamma 1(PLDGAMMA1)	Arabidopsis thaliana
SCP50_ARATH	7.0976	6.63015	7.16292	6.63015	serine carboxypeptidase-like 50(scpl50)	Arabidopsis thaliana
RDN1_MEDTR	7.09209	6.4479	6.42191	6.4479	hydroxyproline O-arabinosyltransferase RDN1-like(LOC11432343)	Medicago truncatula
TET7_ARATH	7.08745	7.11141	7.57563	7.11141	tetraspanin7(TET7)	Arabidopsis thaliana
RLP52_ARATH	7.0871	6.14878	6.40411	6.14878	receptor like protein 52(RLP52)	Arabidopsis thaliana
PDI16_ARATH	7.06024	6.01683	5.77909	6.01683	PDI-like 1-6(PDIL1-6)	Arabidopsis thaliana
HPR3_ARATH	7.05776	6.79366	6.39297	6.79366	D-isomer specific 2-hydroxyacid dehydrogenase family protein(HPR3)	Arabidopsis thaliana
HMOX1_ARATH	7.05481	7.34328	7.06615	7.34328	Plant heme oxygenase (decyclizing) family protein(TED4)	Arabidopsis thaliana
CYT7_ARATH	7.05425	6.42575	7.1418	6.42575	Cystatin/monellin family protein(AT5G05110)	Arabidopsis thaliana
TSPO_ARATH	7.03152	6.26443	8.34431	6.26443	TSPO(outer membrane tryptophan-rich sensory protein)-like protein(TSPO)	Arabidopsis thaliana
IF5A1_ARATH	7.03144	6.68553	6.75568	6.68553	eukaryotic elongation factor 5A-1(ELF5A-1)	Arabidopsis thaliana
GDL40_ARATH	6.92471	6.46366	5.54089	6.46366	GDSL-like Lipase/Acylhydrolase superfamily protein(AT2G27360)	Arabidopsis thaliana
HPPD_PLESU	6.86312	5.6681	6.2011	5.6681	4-hydroxyphenylpyruvate dioxygenase (HPPD_PLESU)	Coleus scutellarioides
PP405_ARATH	6.85705	6.10376	6.75889	6.10376	Tetratricopeptide repeat (TPR)-like superfamily protein(AT5G39350)	Arabidopsis thaliana
HMGB3_ARATH	6.85461	6.78187	6.20575	6.78187	high mobility group B3(HMGB3)	Arabidopsis thaliana
AX6B_SOYBN	6.85104	6.21195	6.87771	6.21195	auxin-induced protein 6B(LOC113001050)	Glycine max
SCRM2_ARATH	6.84569	5.66714	6.55751	5.66714	basic helix-loop-helix (bHLH) DNA-binding superfamily protein(SCRM2)	Arabidopsis thaliana
BRE1B_ORYSJ	6.83803	5.75134	6.21019	5.75134	E3 ubiquitin-protein ligase BRE1-like 2(LOC4349420)	Oryza sativa Japonica Group
XYLL2_ARATH	6.83494	8.80968	8.56749	8.80968	Major facilitator superfamily protein(AT5G17010)	Arabidopsis thaliana
IQD2_ARATH	6.77367	5.83043	5.51424	5.83043	IQ-domain 2(iqd2)	Arabidopsis thaliana
GDL8_ARATH	6.74388	7.1001	6.2488	7.1001	GDSL-like Lipase/Acylhydrolase superfamily protein(AT1G28590)	Arabidopsis thaliana
GRXC1_ARATH	6.73884	6.51706	7.29009	6.51706	Thioredoxin superfamily protein(GRXC1)	Arabidopsis thaliana
TBA1_ANEPH	6.73087	7.4458	6.12779	7.4458	Tubulin alpha-1 chain(TUBA1)	Anemia phyllitidis
FLOT4_MEDTR	6.72348	6.21752	7.96229	6.21752	flotillin-like protein 4(LOC11433510)	Medicago truncatula
PT225_ARATH	6.71957	6.25304	6.1757	6.25304	Drug/metabolite transporter superfamily protein(AT2G25520)	Arabidopsis thaliana
ATS3B_ARATH	6.71764	8.7538	8.8086	8.7538	Embryo-specific protein 3, (ATS3)(AT5G62200)	Arabidopsis thaliana
ARFR_ORYSJ	6.7125	6.00973	6.07644	6.00973	auxin response factor 18-like(LOC4341882)	Oryza sativa Japonica Group
AP2_ARATH	6.70964	6.7035	6.10209	6.7035	Integrase-type DNA-binding superfamily protein(AP2)	Arabidopsis thaliana
PRIH_ARATH	6.69782	6.84745	6.4094	6.84745	nucleic acid binding protein(AT1G30660)	Arabidopsis thaliana
STSYN_PEA	6.65572	6.61414	6.06374	6.61414	stachyose synthase(LOC127132600)	Pisum sativum
RER3_ARATH	6.65492	6.87031	6.80266	6.87031	alphavirus core family protein (DUF3411)(AT3G08640)	Arabidopsis thaliana
MCM4_ARATH	6.6318	5.39802	5.43782	5.39802	Minichromosome maintenance (MCM2/3/5) family protein(MCM4)	Arabidopsis thaliana
CYSEP_PHAVU	6.62499	6.71753	9.52351	6.71753	Vignain (CYSEP_PHAVU)	Phaseolus vulgaris
IVD_SOLTU	6.62426	5.97998	6.40292	5.97998	isovaleryl-CoA dehydrogenase, mitochondrial-like(LOC102601763)	Solanum tuberosum
IAA26_ARATH	6.61268	8.92951	10.0053	8.92951	phytochrome-associated protein 1(PAP1)	Arabidopsis thaliana
PDC1_ARATH	6.60679	6.22348	6.00737	6.22348	Thiamine pyrophosphate dependent pyruvate decarboxylase family protein(AT4G33070)	Arabidopsis thaliana
RVE6_ARATH	6.60177	7.81891	7.99186	7.81891	Homeodomain-like superfamily protein(AT5G52660)	Arabidopsis thaliana
COL2_ARATH	6.59908	5.80406	5.9131	5.80406	CONSTANS-like 2(COL2)	Arabidopsis thaliana
GPAT5_ARATH	6.5674	5.94187	5.37879	5.94187	glycerol-3-phosphate acyltransferase 5(GPAT5)	Arabidopsis thaliana
DPNPH_ARATH	6.55376	5.32539	7.43117	5.32539	HAL2-like protein(HL)	Arabidopsis thaliana
TPS4_MEDTR	6.45934	6.41155	6.82003	6.41155	tricyclene synthase TPS4, chloroplastic(TPS4)	Medicago truncatula
NFRKB_XENTR	6.44881	5.9628	6.06584	5.9628	nuclear factor related to kappaB binding protein(nfrkb)	Xenopus tropicalis
82J17_TRIFG	6.4078	6.60472	7.21721	6.60472	Cytochrome P450 CYP82J17(CYP82J17)	Trigonella foenum-graecum
XYN5_ARATH	6.39337	5.69892	6.72839	5.69892	Glycosyl hydrolase superfamily protein(AT4G33810)	Arabidopsis thaliana
BXL2_ARATH	6.38953	6.09788	5.08179	6.09788	beta-xylosidase 2(BXL2)	Arabidopsis thaliana
TRNH5_ARATH	6.36482	6.13017	6.68889	6.13017	NAD(P)-binding Rossmann-fold superfamily protein(AT2G29260)	Arabidopsis thaliana
C71A9_SOYBN	6.36367	9.15858	9.24745	9.15858	cytochrome P450 71A9-like(CYP71A9)	Glycine max
CSA1_ARATH	6.35921	7.34953	6.41661	7.34953	disease resistance protein (TIR-NBS-LRR class)(CSA1)	Arabidopsis thaliana
CIPK4_ARATH	6.34471	6.44738	6.50996	6.44738	CBL-interacting protein kinase 4(CIPK4)	Arabidopsis thaliana
POL4_DROME	6.33772	6.3269	6.73927	6.3269	Retrovirus-related Pol polyprotein from transposon 412(POL)	Drosophila melanogaster
NAC50_ARATH	6.29429	5.76479	5.76354	5.76479	NAC domain containing protein 50(NAC050)	Arabidopsis thaliana
LEC1_VIGUC	6.27803	7.099	6.45934	7.099	Seed lectin subunit I (LEC1_VIGUC)	Vigna unguiculata subsp. cylindrica
PP356_ARATH	6.27011	7.05943	7.06194	7.05943	Pentatricopeptide repeat (PPR) superfamily protein(AT4G38150)	Arabidopsis thaliana
BET12_ARATH	6.26934	6.0223	5.66493	6.0223	Target SNARE coiled-coil domain protein(ATBET12)	Arabidopsis thaliana
PMA6_ARATH	6.26806	7.44016	6.41047	7.44016	H[+]-ATPase 6(HA6)	Arabidopsis thaliana
NCPR1_ARTAN	6.2644	6.5988	5.65546	6.5988	NADPH--cytochrome P450 reductase 1(CPR1)	Artemisia annua
AMSH1_ARATH	6.23979	5.96201	5.70638	5.96201	associated molecule with the SH3 domain of STAM 1(AMSH1)	Arabidopsis thaliana
GGP1_ARATH	6.23868	6.37096	6.42151	6.37096	Class I glutamine amidotransferase-like superfamily protein(GGP1)	Arabidopsis thaliana
NRL4B_LUPAN	6.23752	8.57331	8.02534	8.57331	bifunctional nitrilase/nitrile hydratase NIT4B(LOC109353638)	Lupinus angustifolius
CHIP_ARATH	6.23738	4.6299	5.66879	4.6299	carboxyl terminus of HSC70-interacting protein(CHIP)	Arabidopsis thaliana
CATB1_ARATH	6.23278	6.3482	6.16618	6.3482	Cysteine proteinases superfamily protein(AT1G02300)	Arabidopsis thaliana
TATD1_MOUSE	6.23095	6.60608	6.44037	6.60608	TatD DNase domain containing 1(Tatdn1)	Mus musculus
DRP4C_ARATH	6.21765	7.70348	8.33006	7.70348	Dynamin related protein 4C(DRP4C)	Arabidopsis thaliana
Y8948_DICDI	6.20926	7.15791	6.06656	7.15791	hypothetical protein(DDB_G0268948)	Dictyostelium discoideum AX4
SALR_PAPBR	6.20047	6.67881	5.99788	6.67881	Salutaridine reductase(SALR)	Papaver bracteatum
94D18_PARPY	6.19316	7.82012	8.16469	7.82012	Cytochrome P450 CYP94D108(CYP94D108)	Paris polyphylla
TBA_CHLVU	6.18655	6.78766	6.23914	6.78766	Tubulin alpha chain(TUBA)	Chlorella vulgaris
SBT4_LOTJA	6.17056	5.27446	5.98363	5.27446	Subtilisin-like protease 4(SBTM4)	Lotus japonicus
DHE3_BACTN	6.17031	8.69077	9.04166	8.69077	NADP-specific glutamate dehydrogenase(FE838_RS23400)	Bacteroides thetaiotaomicron
IX15L_ARATH	6.11246	7.90934	6.27371	7.90934	IRREGULAR XYLEM protein (DUF579)(IRX15-L)	Arabidopsis thaliana
TP1A_MALDO	6.08455	8.12425	6.5898	8.12425	thaumatin-like protein 1a(LOC103411735)	Malus domestica
F10AL_ARATH	6.07299	7.79357	7.77914	7.79357	HSP70-interacting protein 1(HIP1)	Arabidopsis thaliana
BAG3_ARATH	6.0635	6.4589	6.19971	6.4589	BCL-2-associated athanogene 3(BAG3)	Arabidopsis thaliana
RRT2_ARATH	6.06344	5.75683	5.47918	5.75683	O-fucosyltransferase family protein(AT3G02250)	Arabidopsis thaliana
CYSK1_ORYSJ	6.05435	6.69069	7.66927	6.69069	cysteine synthase-like(LOC4352839)	Oryza sativa Japonica Group
Y5020_ARATH	6.05298	5.66802	5.49959	5.66802	Leucine-rich receptor-like protein kinase family protein(AT5G10020)	Arabidopsis thaliana
BON3_ARATH	6.04182	7.20745	6.55122	7.20745	Calcium-dependent phospholipid-binding Copine family protein(BON3)	Arabidopsis thaliana
H2A3_ORYSJ	6.02008	8.096	6.29195	8.096	probable histone H2A.3(LOC9267462)	Oryza sativa Japonica Group
SRP09_ARATH	6.01455	7.51231	7.88953	7.51231	Signal recognition particle, SRP9/SRP14 subunit(AT3G49100)	Arabidopsis thaliana
SR1P1_ARATH	5.98247	6.46481	6.55365	6.46481	Phototropic-responsive NPH3 family protein(AT5G67385)	Arabidopsis thaliana
CB24_TOBAC	5.93492	7.3092	6.49675	7.3092	chlorophyll a-b binding protein 40, chloroplastic(LOC107772663)	Nicotiana tabacum
BCA1_ARATH	5.92905	6.54247	5.29054	6.54247	carbonic anhydrase 1(CA1)	Arabidopsis thaliana
PRFB1_ARATH	5.92567	5.91628	6.10066	5.91628	high chlorophyll fluorescent 109(HCF109)	Arabidopsis thaliana
E1311_ARATH	5.90978	6.26747	4.91901	6.26747	Glycosyl hydrolase superfamily protein(AT1G32860)	Arabidopsis thaliana
PQT3L_ARATH	5.9065	6.28305	6.27629	6.28305	DWNN domain, a CCHC-type zinc finger(AT5G47430)	Arabidopsis thaliana
CH102_ARATH	5.89278	6.24536	5.36742	6.24536	chloroplast chaperonin 10(CHL-CPN10)	Arabidopsis thaliana
PSAF_ARATH	5.87181	6.72877	5.12058	6.72877	photosystem I subunit F(PSAF)	Arabidopsis thaliana
EF1B2_ARATH	5.8593	7.27074	7.85539	7.27074	Translation elongation factor EF1B/ribosomal protein S6 family protein(AT5G19510)	Arabidopsis thaliana
PFKA7_ARATH	5.82093	7.47588	7.8785	7.47588	phosphofructokinase 7(PFK7)	Arabidopsis thaliana
TBB9_GOSHI	5.80796	6.11889	5.96534	6.11889	tubulin beta-9 chain(LOC107926975)	Gossypium hirsutum
Y5900_ARATH	5.80607	7.25007	6.00167	7.25007	Malectin/receptor-like protein kinase family protein(AT5G39000)	Arabidopsis thaliana
HSP13_SOYBN	5.78267	7.61872	6.24225	7.61872	17.5 kDa class I heat shock protein(HSP17.5-M)	Glycine max
GAPN_NICPL	5.77824	6.38424	8.46428	6.38424	NADP-dependent glyceraldehyde-3-phosphate dehydrogenase(GAPN)	Nicotiana plumbaginifolia
POLIB_ARATH	5.7775	5.82596	5.97681	5.82596	polymerase gamma 1(POLGAMMA1)	Arabidopsis thaliana
MYB14_ARATH	5.73803	5.42117	6.29423	5.42117	myb domain protein 14(MYB14)	Arabidopsis thaliana
IQD5_ARATH	5.69858	7.98555	7.0912	7.98555	IQ-domain 5(IQD5)	Arabidopsis thaliana
TBC13_HUMAN	5.69412	5.88217	5.92069	5.88217	TBC1 domain family member 13(TBC1D13)	Homo sapiens
GC1_ARATH	5.69259	8.11031	7.37235	8.11031	NAD(P)-binding Rossmann-fold superfamily protein(SULA)	Arabidopsis thaliana
SAPK1_ORYSJ	5.66623	9.21224	6.56071	9.21224	serine/threonine-protein kinase SAPK1-like(LOC4333017)	Oryza sativa Japonica Group
DRPE_CRAPL	5.64663	6.37154	6.06352	6.37154	Desiccation-related protein PCC13-62 (DRPE_CRAPL)	Craterostigma plantagineum
PP114_ARATH	5.6443	5.66401	5.5956	5.66401	Tetratricopeptide repeat (TPR)-like superfamily protein(AT1G71420)	Arabidopsis thaliana
TPSGD_VITVI	5.63217	5.47905	5.23306	5.47905	(-)-germacrene D synthase(LOC100232954)	Vitis vinifera
DCL2_ARATH	5.59994	5.84467	6.10058	5.84467	dicer-like 2(DCL2)	Arabidopsis thaliana
AHP1_ARATH	5.59071	6.71559	6.62809	6.71559	histidine-containing phosphotransmitter 1(AHP1)	Arabidopsis thaliana
FH11_ORYSJ	5.57548	6.76977	5.7877	6.76977	formin-like protein 11(LOC4343520)	Oryza sativa Japonica Group
RPBAL_ARATH	5.55923	6.9574	6.49041	6.9574	RNA polymerases N / 8 kDa subunit(AT1G61700)	Arabidopsis thaliana
POP1_ARATH	5.55687	7.15728	7.71975	7.15728	ribonuclease Ps(POP1)	Arabidopsis thaliana
AL3F1_ARATH	5.55001	7.66894	8.66602	7.66894	aldehyde dehydrogenase 3F1(ALDH3F1)	Arabidopsis thaliana
PUB9_ARATH	5.54857	6.39704	6.49513	6.39704	plant U-box 9(PUB9)	Arabidopsis thaliana
NOMO1_MOUSE	5.54448	6.50045	6.57196	6.50045	nodal modulator 1(Nomo1)	Mus musculus
TRNH_DATST	5.52603	5.99487	5.48459	5.99487	Tropinone reductase homolog (TRNH_DATST)	Datura stramonium
SDL5A_SOYBN	5.51737	6.12068	5.59937	6.12068	SDL5A(LOC100037461)	Glycine max
FLA12_ARATH	5.49116	7.15996	7.46325	7.15996	FASCICLIN-like arabinogalactan-protein 12(FLA12)	Arabidopsis thaliana
PRP4L_ARATH	5.43962	6.47505	4.86544	6.47505	WD-40 repeat family protein / small nuclear ribonucleoprotein Prp4p-like protein(LIS)	Arabidopsis thaliana
TBB3_ORYSJ	5.4242	6.41726	5.63758	6.41726	tubulin beta-3 chain-like(LOC4341810)	Oryza sativa Japonica Group
PSF1_MOUSE	5.41826	5.88744	5.75669	5.88744	GINS complex subunit 1 (Psf1 homolog)(Gins1)	Mus musculus
PATL6_ARATH	5.40633	6.21731	5.04369	6.21731	SEC14 cytosolic factor family protein / phosphoglyceride transfer family protein(AT3G51670)	Arabidopsis thaliana
Y3471_ARATH	5.40239	7.28489	6.08828	7.28489	Leucine-rich repeat protein kinase family protein(AT3G47110)	Arabidopsis thaliana
LECR_PEA	5.39766	6.17861	7.08479	6.17861	nodule lectin(LOC127098225)	Pisum sativum
GCL1_ARATH	5.39646	5.89522	5.88502	5.89522	GCR2-like 1(GCL1)	Arabidopsis thaliana
MRS25_ARATH	5.3946	6.81064	7.73797	6.81064	magnesium transporter 3(MGT3)	Arabidopsis thaliana
HEVL_ARATH	5.37486	7.22289	7.13675	7.22289	pathogenesis-related 4(PR4)	Arabidopsis thaliana
SRRT_ARATH	5.37211	5.76726	5.74769	5.76726	C2H2 zinc-finger protein SERRATE (SE)(SE)	Arabidopsis thaliana
SDN5_ARATH	5.35535	7.0983	7.25039	7.0983	Polynucleotidyl transferase, ribonuclease H-like superfamily protein(AT5G25800)	Arabidopsis thaliana
NEP1_NEPGR	5.3533	6.63937	5.96165	6.63937	Aspartic proteinase nepenthesin-1(nep1)	Nepenthes gracilis
GPX1_PEA	5.35081	6.70575	6.4609	6.70575	phospholipid hydroperoxide glutathione peroxidase, chloroplastic(LOC127098179)	Pisum sativum
CB23_APIGR	5.31993	6.50484	7.00458	6.50484	Chlorophyll a-b binding protein, chloroplastic(LHC0)	Apium graveolens
WDL2_ARATH	5.31357	7.76388	8.83036	7.76388	TPX2 (targeting protein for Xklp2) protein family(AT1G54460)	Arabidopsis thaliana
MCU5_ARATH	5.30957	6.43512	5.95709	6.43512	calcium uniporter (DUF607)(AT1G57610)	Arabidopsis thaliana
SOT13_ARATH	5.30856	5.91087	5.65756	5.91087	P-loop containing nucleoside triphosphate hydrolases superfamily protein(AT2G03770)	Arabidopsis thaliana
NAC73_ARATH	5.28906	5.45766	5.18734	5.45766	NAC domain containing protein 73(NAC073)	Arabidopsis thaliana
PGML2_ARATH	5.26437	7.54573	6.22692	7.54573	Phosphoglycerate mutase family protein(AT1G58280)	Arabidopsis thaliana
WAK5_ARATH	5.2333	6.27412	7.04056	6.27412	wall associated kinase 5(WAK5)	Arabidopsis thaliana
DIR16_ARATH	5.23072	7.41783	5.49415	7.41783	Disease resistance-responsive (dirigent-like protein) family protein(AT3G24020)	Arabidopsis thaliana
PIOX_PEA	5.16528	5.84133	5.90657	5.84133	alpha-dioxygenase PIOX(LOC127119991)	Pisum sativum
LECR_CLAKE	5.1605	7.0089	5.23029	7.0089	Lectin-related protein (LECR_CLAKE)	Cladrastis kentukea
YAB5_ARATH	5.15955	6.90417	6.84141	6.90417	plant-specific transcription factor YABBY family protein(YAB5)	Arabidopsis thaliana
AB44G_ORYSJ	5.1557	5.63738	5.23477	5.63738	ABC transporter G family member 44-like(LOC4345450)	Oryza sativa Japonica Group
RH17_ARATH	5.14291	6.2181	6.30792	6.2181	DEAD-box ATP-dependent RNA helicase 17(RH17)	Arabidopsis thaliana
FAO1_LOTJA	5.10327	7.67099	6.51872	7.67099	Long-chain-alcohol oxidase FAO1(FAO1)	Lotus japonicus
KN14E_ARATH	5.04336	5.27859	5.33791	5.27859	kinesin-like calmodulin-binding protein (ZWICHEL)(ZWI)	Arabidopsis thaliana
TBL12_ARATH	5.03216	6.82467	7.09693	6.82467	trichome birefringence-like protein (DUF828)(TBL12)	Arabidopsis thaliana
TDT_ARATH	5.02463	7.88609	8.63384	7.88609	tonoplast dicarboxylate transporter(TDT)	Arabidopsis thaliana
LHT1_ARATH	5.02274	6.9544	7.01599	6.9544	lysine histidine transporter 1(LHT1)	Arabidopsis thaliana
GPA3_ORYSJ	5.01486	6.85577	6.72999	6.85577	serine/threonine-protein phosphatase BSL1(LOC4334700)	Oryza sativa Japonica Group
Y1133_ARATH	5.01242	6.21982	5.03285	6.21982	S-locus lectin protein kinase family protein(AT1G11330)	Arabidopsis thaliana
RHB1A_ARATH	5.0121	5.78488	6.33608	5.78488	RING-H2 finger B1A(RHB1A)	Arabidopsis thaliana
FGGY_XENLA	4.99048	6.69386	6.7145	6.69386	FGGY carbohydrate kinase domain containing L homeolog(fggy.L)	Xenopus laevis
LAX4_MEDTR	4.97859	7.10874	7.80074	7.10874	auxin transporter-like protein 4(LOC25494399)	Medicago truncatula
SCP26_ORYSJ	4.96698	6.42186	7.10459	6.42186	serine carboxypeptidase-like 26(LOC4337873)	Oryza sativa Japonica Group
WLIM1_ARATH	4.95646	5.74678	5.53072	5.74678	GATA type zinc finger transcription factor family protein(WLIM1)	Arabidopsis thaliana
IDM1_ARATH	4.93935	4.82258	4.70799	4.82258	Acyl-CoA N-acyltransferase with RING/FYVE/PHD-type zinc finger protein(ROS4)	Arabidopsis thaliana
MFAP1_DROME	4.90435	6.89711	7.33471	6.89711	Microfibril-associated protein 1(Mfap1)	Drosophila melanogaster
ICS_CATRO	4.9019	6.41455	5.01137	6.41455	Isochorismate synthase, chloroplastic (ICS_CATRO)	Catharanthus roseus
WAKLH_ARATH	4.88922	5.97235	6.22557	5.97235	Wall-associated kinase family protein(AT1G69730)	Arabidopsis thaliana
FMDA_SCHPO	4.88324	6.11602	5.37704	6.11602	putative formamidase-like protein(SPAC869.04)	Schizosaccharomyces pombe
ANM6_ARATH	4.85664	6.05453	5.45386	6.05453	protein arginine methyltransferase 6(PRMT6)	Arabidopsis thaliana
B3GTF_ARATH	4.8347	6.17351	5.92571	6.17351	galactosyltransferase1(GALT1)	Arabidopsis thaliana
CCR4D_ARATH	4.81385	5.99891	6.19974	5.99891	DNAse I-like superfamily protein(AT1G31500)	Arabidopsis thaliana
GDL79_ARATH	4.77911	8.01421	6.43992	8.01421	GDSL-like Lipase/Acylhydrolase superfamily protein(AT5G33370)	Arabidopsis thaliana
DCDA2_ARATH	4.76505	5.89504	6.50156	5.89504	Pyridoxal-dependent decarboxylase family protein(AT5G11880)	Arabidopsis thaliana
PPCEL_MOUSE	4.74686	6.6748	7.14924	6.6748	prolyl endopeptidase-like(Prepl)	Mus musculus
CNBP_RAT	4.74598	6.06872	5.55479	6.06872	CCHC-type zinc finger, nucleic acid binding protein(Cnbp)	Rattus norvegicus
TVP23_ARATH	4.7222	5.3306	5.5664	5.3306	golgi apparatus membrane protein-like protein ECHIDNA protein(AT1G09330)	Arabidopsis thaliana
GAGT3_ARATH	4.70511	6.24063	4.98692	6.24063	gamma-glutamyl transpeptidase 4(GGT4)	Arabidopsis thaliana
DODA_BETVU	4.68333	5.80519	5.87899	5.80519	4,5-DOPA dioxygenase extradiol(DODA)	Beta vulgaris
PFKA2_ARATH	4.68189	4.81402	7.82099	4.81402	phosphofructokinase 2(PFK2)	Arabidopsis thaliana
BBE13_ARATH	4.66176	5.34496	5.31683	5.34496	FAD-binding Berberine family protein(AT1G30760)	Arabidopsis thaliana
FAD3D_ARATH	4.6608	5.31656	4.95869	5.31656	fatty acid desaturase 8(FAD8)	Arabidopsis thaliana
KCAB_ORYSJ	4.6328	6.28354	6.9996	6.28354	probable voltage-gated potassium channel subunit beta(LOC4331148)	Oryza sativa Japonica Group
ATOX1_ARATH	4.62261	6.29683	6.02373	6.29683	homolog of anti-oxidant 1(ATX1)	Arabidopsis thaliana
TINY_ARATH	4.60297	6.53249	6.66728	6.53249	Integrase-type DNA-binding superfamily protein(tny)	Arabidopsis thaliana
PSBQ_ONOVI	4.60249	6.60895	5.93581	6.60895	Oxygen-evolving enhancer protein 3, chloroplastic(PSBQ)	Onobrychis viciifolia
PTP1_ARATH	4.57687	6.73717	7.36906	6.73717	protein tyrosine phosphatase 1(PTP1)	Arabidopsis thaliana
MYC3_ARATH	4.57107	6.30013	6.9748	6.30013	Basic helix-loop-helix (bHLH) DNA-binding family protein(MYC3)	Arabidopsis thaliana
DIV_ANTMA	4.56245	6.41931	6.05801	6.41931	Transcription factor DIVARICATA(DIVARICATA)	Antirrhinum majus
DAPA_TOBAC	4.5379	7.62	7.4982	7.62	4-hydroxy-tetrahydrodipicolinate synthase, chloroplastic(LOC107823498)	Nicotiana tabacum
RITF1_ARATH	4.52854	5.75883	6.1011	5.75883	PLATZ transcription factor family protein(AT2G12646)	Arabidopsis thaliana
ZAT6_ARATH	4.51972	6.78801	6.62753	6.78801	Zinc finger protein ZAT6	Arabidopsis thaliana
NPY2_ARATH	4.50603	5.26797	5.14131	5.26797	Phototropic-responsive NPH3 family protein(NPY2)	Arabidopsis thaliana
CRPM1_ARATH	4.5048	6.91706	7.33146	6.91706	cold regulated 413 plasma membrane 1(COR413-PM1)	Arabidopsis thaliana
CYBP_MOUSE	4.44575	6.91927	7.22744	6.91927	calcyclin binding protein(Cacybp)	Mus musculus
SFH6_ARATH	4.41476	7.90801	7.82064	7.90801	Sec14p-like phosphatidylinositol transfer family protein(AT4G39170)	Arabidopsis thaliana
AP21_ORYSI	4.38803	6.52944	6.18083	6.52944	APETALA2-like protein 1(AP2-1)	Oryza sativa Indica Group
STK19_HUMAN	4.38586	5.25795	4.90064	5.25795	serine/threonine kinase 19(STK19)	Homo sapiens
THO5B_ARATH	4.34797	6.17062	6.14402	6.17062	THO complex, subunit 5(THO5)	Arabidopsis thaliana
RPB9A_ARATH	4.3213	6.05704	6.61496	6.05704	RNA polymerases M/15 Kd subunit(NRPB9A)	Arabidopsis thaliana
KASM_ARATH	4.29707	5.71588	6.20971	5.71588	Beta-ketoacyl synthase(AT2G04540)	Arabidopsis thaliana
PILS7_ARATH	4.29502	5.43034	5.18343	5.43034	Auxin efflux carrier family protein(AT5G65980)	Arabidopsis thaliana
AB10B_ARATH	4.23106	7.56153	6.5737	7.56153	P-glycoprotein 10(PGP10)	Arabidopsis thaliana
TI214_ARATH	4.17701	4.55922	4.32357	4.55922	Ycf1(ycf1)	Arabidopsis thaliana
TBA_PRUDU	4.176	7.28953	6.47937	7.28953	tubulin alpha chain(LOC117636592)	Prunus dulcis
DDB1A_ARATH	4.17181	5.96023	6.71066	5.96023	damaged DNA binding protein 1A(DDB1A)	Arabidopsis thaliana
RGGB_ARATH	4.13845	7.36059	7.36119	7.36059	Hyaluronan / mRNA binding family(AT4G17520)	Arabidopsis thaliana
ATX3_ARATH	4.11737	6.46719	6.31773	6.46719	SET domain protein 14(SDG14)	Arabidopsis thaliana
ERF16_ARATH	4.08482	6.34747	5.56614	6.34747	Integrase-type DNA-binding superfamily protein(AT5G21960)	Arabidopsis thaliana
PBL5_ARATH	4.07393	6.90106	7.44338	6.90106	Protein kinase superfamily protein(AT1G07870)	Arabidopsis thaliana
GST23_MAIZE	4.07018	7.25939	7.42297	7.25939	glutathione transferase23(LOC541845)	Zea mays
IAA14_ARATH	3.9935	7.4017	7.60934	7.4017	indole-3-acetic acid inducible 14(IAA14)	Arabidopsis thaliana
TPMT1_ARATH	3.99265	8.19286	7.67899	8.19286	Phosphotyrosine protein phosphatases superfamily protein(AT2G35680)	Arabidopsis thaliana
DIR21_ARATH	3.95282	6.40372	6.46894	6.40372	Disease resistance-responsive (dirigent-like protein) family protein(AT1G65870)	Arabidopsis thaliana
ZFP34_ORYSJ	3.90051	7.15886	7.41301	7.15886	probable E3 ubiquitin-protein ligase RZFP34(LOC4324695)	Oryza sativa Japonica Group
KN14I_ARATH	3.88349	6.2143	5.17347	6.2143	P-loop nucleoside triphosphate hydrolases superfamily protein with CH (Calponin Homology) domain-containing protein(AT2G47500)	Arabidopsis thaliana
ORP4B_ARATH	3.87872	6.65581	6.50309	6.65581	OSBP(oxysterol binding protein)-related protein 4B(ORP4B)	Arabidopsis thaliana
AB53G_ORYSJ	3.83134	6.18735	6.50767	6.18735	ABC transporter G family member 53-like(LOC9269190)	Oryza sativa Japonica Group
ALG5_DROME	3.82996	7.28494	6.98206	7.28494	wollknaeuel(wol)	Drosophila melanogaster
Y4958_ARATH	3.80182	4.67837	4.5339	4.67837	SNARE associated Golgi protein family(AT4G09580)	Arabidopsis thaliana
SKI32_ARATH	3.78049	5.35184	5.04349	5.35184	F-box protein 7(FBP7)	Arabidopsis thaliana
FBW4_ARATH	3.75944	6.27471	6.6581	6.27471	F-box family protein with WD40/YVTN repeat doamin(AT3G52030)	Arabidopsis thaliana
CSLG2_ARATH	3.75758	8.32198	7.50591	8.32198	cellulose synthase like G2(CSLG2)	Arabidopsis thaliana
SERB1_ARATH	3.7375	7.32302	6.65616	7.32302	phosphoserine aminotransferase(PSAT)	Arabidopsis thaliana
WRK70_ARATH	3.71389	8.39591	6.06713	8.39591	WRKY DNA-binding protein 70(WRKY70)	Arabidopsis thaliana
ORP4C_ARATH	3.6909	7.00498	6.12335	7.00498	OSBP(oxysterol binding protein)-related protein 4C(ORP4C)	Arabidopsis thaliana
BCP_PEA	3.67532	6.69913	5.50718	6.69913	blue copper protein(LOC127088347)	Pisum sativum
LKHA4_ORYSJ	3.62546	6.59491	5.49782	6.59491	leucine aminopeptidase-like(LOC4334583)	Oryza sativa Japonica Group
LCV2_ARATH	3.61173	4.54572	5.00798	4.54572	uncharacterized protein(LCV2)	Arabidopsis thaliana
ACPM2_ARATH	3.59738	7.8641	7.17853	7.8641	mitochondrial acyl carrier protein 2(mtACP2)	Arabidopsis thaliana
CPR1_ARATH	3.59229	8.60467	8.41061	8.60467	F-box and associated interaction domains-containing protein(CPR1)	Arabidopsis thaliana
ZIP10_ARATH	3.58072	6.58131	6.27636	6.58131	zinc transporter 10 precursor(ZIP10)	Arabidopsis thaliana
GPAT1_ARATH	3.49861	6.62766	7.74176	6.62766	glycerol-3-phosphate acyltransferase 1(GPAT1)	Arabidopsis thaliana
WTR37_ARATH	3.49503	7.46641	8.45231	7.46641	nodulin MtN21 /EamA-like transporter family protein(UMAMIT34)	Arabidopsis thaliana
BBE15_ARATH	3.48454	6.02263	8.24369	6.02263	FAD-binding Berberine family protein(MEE23)	Arabidopsis thaliana
SAC8_ARATH	3.48054	7.05769	7.01096	7.05769	SAC domain-containing protein 8(SAC8)	Arabidopsis thaliana
HS174_ARATH	3.47623	6.87798	6.54302	6.87798	HSP20-like chaperones superfamily protein(AT1G54050)	Arabidopsis thaliana
Y1015_ARATH	3.40715	6.52518	7.04067	6.52518	Erythronate-4-phosphate dehydrogenase family protein(AT1G01500)	Arabidopsis thaliana
KSG4_ARATH	3.39129	5.934	6.2856	5.934	shaggy-like kinase 42(SK42)	Arabidopsis thaliana
CYP1_CROXC	3.36791	6.4126	6.3619	6.4126	Flavonoid 3'-monooxygenase CYP75B137(CYP75B137)	UNKNOWN
CHR9_ARATH	3.35171	6.58073	8.29526	6.58073	switch 2(SWI2)	Arabidopsis thaliana
EXL3_ARATH	3.35035	6.16162	6.3123	6.16162	GDSL-like Lipase/Acylhydrolase superfamily protein(AT1G75900)	Arabidopsis thaliana
RBM48_DANRE	3.28781	5.11673	5.1359	5.11673	RNA binding motif protein 48(rbm48)	Danio rerio
BSD2_ARATH	3.26329	6.98413	7.59933	6.98413	DnaJ/Hsp40 cysteine-rich domain superfamily protein(AT3G47650)	Arabidopsis thaliana
KASC2_ARATH	3.25024	7.77975	8.15566	7.77975	fatty acid biosynthesis 1(FAB1)	Arabidopsis thaliana
CAR4_ARATH	3.22085	8.78799	7.49757	8.78799	Calcium-dependent lipid-binding (CaLB domain) family protein(C2)	Arabidopsis thaliana
PROT1_ARATH	3.1788	5.74922	5.28788	5.74922	proline transporter 1(PROT1)	Arabidopsis thaliana
GAT25_ARATH	3.16994	6.88378	7.16271	6.88378	GATA-type zinc finger protein with TIFY domain-containing protein(ZIM)	Arabidopsis thaliana
XCP2_ARATH	3.15438	6.88307	6.16168	6.88307	xylem cysteine peptidase 2(XCP2)	Arabidopsis thaliana
AB34G_ARATH	3.14434	7.07185	8.28905	7.07185	pleiotropic drug resistance 6(ABCG34)	Arabidopsis thaliana
IDD2_ARATH	3.12302	5.97752	6.4852	5.97752	indeterminate(ID)-domain 2(IDD2)	Arabidopsis thaliana
MAA3_ARATH	3.11408	6.84691	5.73661	6.84691	P-loop containing nucleoside triphosphate hydrolases superfamily protein(MAA3)	Arabidopsis thaliana
LECS_VATMA	3.11054	7.42611	5.08156	7.42611	Seed lectin (LECS_VATMA)	Vatairea macrocarpa
SPC3B_ARATH	3.10727	6.87071	6.59482	6.87071	Signal peptidase subunit(AT5G27430)	Arabidopsis thaliana
BBE1_ARATH	3.06399	7.09747	8.10729	7.09747	FAD-binding Berberine family protein(AT1G01980)	Arabidopsis thaliana
OS9_ARATH	3.02647	6.81231	6.82756	6.81231	ER lectin-like protein(OS9)	Arabidopsis thaliana
CAMT4_ARATH	2.99481	6.46982	5.56808	6.46982	S-adenosyl-L-methionine-dependent methyltransferases superfamily protein(CCoAOMT1)	Arabidopsis thaliana
PP170_ARATH	2.98666	5.63941	6.22973	5.63941	Tetratricopeptide repeat (TPR)-like superfamily protein(MEF8)	Arabidopsis thaliana
FIP37_ARATH	2.94406	4.98704	6.43053	4.98704	FKBP12 interacting protein 37(FIP37)	Arabidopsis thaliana
FKB15_VICFA	2.90329	9.94217	10.0252	9.94217	FK506-binding protein 2(FKBP15)	Vicia faba
Y5524_ARATH	2.87357	6.9635	6.89747	6.9635	Leucine-rich repeat protein kinase family protein(AT5G65240)	Arabidopsis thaliana
NKAP_DICDI	2.85225	6.45825	6.37674	6.45825	hypothetical protein(DDB_G0269284)	Dictyostelium discoideum AX4
PHO1A_ARATH	2.83345	5.44242	6.41176	5.44242	EXS (ERD1/XPR1/SYG1) family protein(AT1G69480)	Arabidopsis thaliana
FLS_PETHY	2.74311	8.13426	7.47362	8.13426	Flavonol synthase/flavanone 3-hydroxylase(FL)	Petunia x hybrida
ARID2_ARATH	2.69649	6.16829	6.39001	6.16829	ARID/BRIGHT DNA-binding, ELM2 domain and myb-like DNA-binding domain-containing protein(AT4G11400)	Arabidopsis thaliana
TOM71_ARATH	2.66454	6.92569	6.83948	6.92569	Mitochondrial outer membrane translocase complex, subunit Tom7(AT5G41685)	Arabidopsis thaliana
LHP1_SOLLC	2.63889	9.25974	9.71832	9.25974	chromo domain protein LHP1(LHP1)	Solanum lycopersicum
HOP2_ARATH	2.59802	6.47639	7.3836	6.47639	Tat-binding protein 1(Tbp-1)-interacting protein (TBPIP)(AHP2)	Arabidopsis thaliana
RPB8B_ARATH	2.57251	9.26034	9.44863	9.26034	RNA polymerase Rpb8(NRPB8B)	Arabidopsis thaliana
PHAF1_ARATH	2.5352	7.97847	7.21099	7.97847	uncharacterized protein(AT3G51130)	Arabidopsis thaliana
APC11_ARATH	2.5345	4.98293	5.27262	4.98293	anaphase-promoting complex/cyclosome 11(APC11)	Arabidopsis thaliana
HA22K_ARATH	2.4985	6.87386	7.21621	6.87386	HVA22-like protein K(HVA22K)	Arabidopsis thaliana
POF21_ARATH	2.4679	6.34133	7.42935	6.34133	Basic-leucine zipper (bZIP) transcription factor family protein(AT2G31370)	Arabidopsis thaliana
H2B6_ARATH	2.45898	7.4751	7.59759	7.4751	Histone superfamily protein(HTB9)	Arabidopsis thaliana
EF118_ARATH	2.45862	6.51403	6.20808	6.51403	Integrase-type DNA-binding superfamily protein(CRF10)	Arabidopsis thaliana
HEM4_ARATH	2.42789	8.14815	7.82149	8.14815	uroporphyrinogen-III synthase family protein(HEMD)	Arabidopsis thaliana
ACR10_ARATH	2.3466	6.8133	5.67403	6.8133	ACT-like superfamily protein(ACR10)	Arabidopsis thaliana
PR1A1_ARATH	2.33753	7.73476	7.82508	7.73476	prenylated RAB acceptor 1.A1(PRA1.A1)	Arabidopsis thaliana
MOC2A_ARATH	2.33676	5.36606	4.97431	5.36606	co-factor for nitrate, reductase and xanthine dehydrogenase 7(CNX7)	Arabidopsis thaliana
IQD31_ARATH	2.3317	6.91782	6.71991	6.91782	IQ-domain 31(IQD31)	Arabidopsis thaliana
LRL11_ARATH	2.31318	8.14608	7.71937	8.14608	Protein kinase superfamily protein(AT1G25390)	Arabidopsis thaliana
RTNLK_ARATH	2.30824	7.43782	7.52375	7.43782	Reticulon family protein(AT3G19460)	Arabidopsis thaliana
MSRA4_ARATH	2.21074	6.10843	6.80085	6.10843	peptide met sulfoxide reductase 4(PMSR4)	Arabidopsis thaliana
CPL4_ARATH	2.19581	6.34339	5.9313	6.34339	C-terminal domain phosphatase-like 4(CPL4)	Arabidopsis thaliana
RTF2_PONAB	2.17631	6.24225	6.14093	6.24225	replication termination factor 2(RTF2)	Pongo abelii
ORR23_ORYSJ	2.13759	7.96107	7.94859	7.96107	two-component response regulator ORR23-like(LOC4331008)	Oryza sativa Japonica Group
GTE1_ARATH	2.08129	8.09549	8.32436	8.09549	Transcription factor GTE6(IMB1)	Arabidopsis thaliana
UGPA_ASTPN	2.05954	4.9418	4.43126	4.9418	UTP--glucose-1-phosphate uridylyltransferase(UGP)	Astragalus penduliflorus
TBB5_GOSHI	2.031	4.59038	4.41307	4.59038	Tubulin beta-5 chain(LOC107899987)	Gossypium hirsutum
PEX22_ARATH	2.02686	6.41783	6.47848	6.41783	peroxin 22(PEX22)	Arabidopsis thaliana
CEP1_ARATH	10.3189	7.1139	9.3969	7.1139	Cysteine proteinases superfamily protein(CEP1)	Arabidopsis thaliana
FB330_ARATH	10.0633	8.56465	9.13135	8.56465	RNI-like superfamily protein(AT3G58530)	Arabidopsis thaliana
IPYR4_ARATH	1.99922	6.91523	5.69532	6.91523	pyrophosphorylase 4(PPa4)	Arabidopsis thaliana
SUI1_ORYSJ	1.96836	6.63616	7.04526	6.63616	protein translation factor SUI1 homolog(LOC4343445)	Oryza sativa Japonica Group
GCA1_ARATH	1.88715	4.98805	4.94749	4.98805	gamma carbonic anhydrase 1(GAMMA CA1)	Arabidopsis thaliana
LSG12_ARATH	1.85497	5.49727	6.02981	5.49727	P-loop containing nucleoside triphosphate hydrolases superfamily protein(AT1G08410)	Arabidopsis thaliana
U2AFB_ARATH	1.85147	7.70004	7.79203	7.70004	Zinc finger C-x8-C-x5-C-x3-H type family protein(U2AF35B)	Arabidopsis thaliana
Y14_ARATH	1.76623	7.26232	7.24023	7.26232	RNA-binding (RRM/RBD/RNP motifs) family protein(Y14)	Arabidopsis thaliana
BZP16_ARATH	1.71789	4.88191	5.21924	4.88191	basic region/leucine zipper transcription factor 16(bZIP16)	Arabidopsis thaliana
TF3C5_HUMAN	1.71766	8.24859	9.14288	8.24859	general transcription factor IIIC subunit 5(GTF3C5)	Homo sapiens
VATE1_ARATH	1.69235	7.09611	7.34684	7.09611	vacuolar ATP synthase subunit E1(TUF)	Arabidopsis thaliana
VP13C_MOUSE	1.66203	5.60456	5.79403	5.60456	vacuolar protein sorting 13C(Vps13c)	Mus musculus
FB37_ARATH	1.66191	5.10078	4.48327	5.10078	VIER F-box protein 1(VFB1)	Arabidopsis thaliana

## Sheet: Downregulated
Uniprot ID	Masany-Babchin	Kulazhin-Babchin	Masany-Lomysh	Kulazhin-Lomysh	Protein	Organism
CNIH4_ARATH	-9.9803	-9.93164	-7.80657	-7.94493	Cornichon family protein(AT1G12390)	Arabidopsis thaliana
GLGS2_VICFA	-9.95603	-10.6021	-6.73022	-6.27605	Glucose-1-phosphate adenylyltransferase small subunit 2, chloroplastic(AGPP)	Vicia faba
MT1A_VICFA	-9.91443	-7.44622	-10.9643	-9.62359	Metallothionein-like protein 1A(MT1A)	Vicia faba
GLR36_ARATH	-9.91104	-9.87547	-6.60959	-6.74212	glutamate receptor 3.6(GLR3.6)	Arabidopsis thaliana
PLA20_ARATH	-9.896	-9.84892	-9.44296	-9.62612	alpha/beta-Hydrolases superfamily protein(AT2G42690)	Arabidopsis thaliana		Chaperone
PETS_ARATH	-9.88631	-9.84421	-9.30664	-9.36417	elongation factor Ts family protein(emb2726)	Arabidopsis thaliana		Histone
TKTC1_ARATH	-9.83911	-10.495	-9.80664	-8.65439	Transketolase(AT3G60750)	Arabidopsis thaliana		Mobile genetic elements
IM30_PEA	-9.71607	-9.66895	-8.4579	-8.70141	membrane-associated 30 kDa protein, chloroplastic(LOC127106435)	Pisum sativum		Redox
RL211_ARATH	-9.66786	-10.4952	-8.16726	-9.40344	Translation protein SH3-like family protein(AT1G09590)	Arabidopsis thaliana		DNA Repair
UBC10_ARATH	-9.60311	-10.3015	-8.54514	-9.24485	ubiquitin-conjugating enzyme 10(UBC10)	Arabidopsis thaliana
LACS9_ARATH	-9.54956	-9.5294	-8.24406	-6.65834	long chain acyl-CoA synthetase 9(LACS9)	Arabidopsis thaliana
RCL1_ARATH	-9.5339	-9.49785	-7.03205	-7.17828	RNA cyclase family protein(AT5G22100)	Arabidopsis thaliana
NSA2_DICDI	-9.45725	-8.44935	-9.25418	-7.10004	hypothetical protein(DDB_G0290031)	Dictyostelium discoideum AX4
SIR_PEA	-9.44759	-9.45003	-7.95505	-8.08962	sulfite reductase [ferredoxin], chloroplastic(LOC127100749)	Pisum sativum
EXLB1_ORYSJ	-9.41672	-9.38068	-7.15615	-7.29631	expansin-like B1(LOC9269361)	Oryza sativa Japonica Group
PDR3_TOBAC	-9.38779	-9.34294	-6.79058	-6.92946	pleiotropic drug resistance protein 3(LOC107812050)	Nicotiana tabacum
TOP1_RICBR	-9.38305	-9.34505	-7.38118	-7.51848	DNA topoisomerase 1(topA)	Rickettsia bellii RML369-C
CYC_FRIAG	-9.35111	-9.30323	-7.66791	-6.96731	Cytochrome c(CYTC)	Fritillaria agrestis
SAHH1_ARATH	-9.34159	-9.30594	-7.77639	-7.95858	S-adenosyl-L-homocysteine hydrolase(HOG1)	Arabidopsis thaliana
VP321_ARATH	-9.2844	-9.24198	-8.19481	-8.33366	SNF7 family protein(SNF7.2)	Arabidopsis thaliana
NAC2_ARATH	-9.27811	-8.49481	-9.18335	-8.50695	NAC (No Apical Meristem) domain transcriptional regulator superfamily protein(ATAF1)	Arabidopsis thaliana
MYO3_ARATH	-9.26569	-9.23347	-6.84099	-6.9824	P-loop containing nucleoside triphosphate hydrolases superfamily protein(VIIIA)	Arabidopsis thaliana
FTSH7_ARATH	-9.19803	-9.15581	-8.19659	-8.09211	FTSH protease 7(ftsh7)	Arabidopsis thaliana
IF5A_MANES	-9.15409	-6.72797	-9.13679	-6.90912	Eukaryotic translation initiation factor 5A(LOC110626795)	Manihot esculenta
IF4G1_ARATH	-9.14231	-9.10381	-8.28401	-8.42351	MIF4G domain-containing protein / MA3 domain-containing protein(eIFiso4G1)	Arabidopsis thaliana
GCST_PEA	-9.10494	-9.1138	-8.83293	-8.98444	aminomethyltransferase, mitochondrial(LOC127138349)	Pisum sativum
RS27A_LUPAL	-9.1033	-5.40701	-8.65112	-7.48908	Ubiquitin-40S ribosomal protein S27a (RS27A_LUPAL)	Lupinus albus
Y74B2_ARATH	-9.05295	-9.02967	-8.99838	-9.13248	hydroperoxide lyase 1(HPL1)	Arabidopsis thaliana
SEC5A_ARATH	-9.04938	-9.00905	-7.74695	-7.88701	exocyst complex component sec5(SEC5A)	Arabidopsis thaliana
CCS_ARATH	-9.02296	-8.80166	-6.36133	-6.46113	copper chaperone for SOD1(CCS)	Arabidopsis thaliana
ACS_ARATH	-8.97511	-8.95067	-7.52841	-7.66783	acetyl-CoA synthetase(ACS)	Arabidopsis thaliana
RSZ32_ARATH	-8.95597	-8.91818	-6.75136	-6.89272	RNA-binding (RRM/RBD/RNP motifs) family protein with retrovirus zinc finger-like domain-containing protein(RS2Z32)	Arabidopsis thaliana
CHX15_ARATH	-8.95479	-8.10647	-6.60014	-6.73276	cation/hydrogen exchanger 15(CHX15)	Arabidopsis thaliana
WTR18_ARATH	-8.91465	-8.87817	-9.0112	-8.33822	nodulin MtN21 /EamA-like transporter family protein(UMAMIT41)	Arabidopsis thaliana
IMPA9_ARATH	-8.89995	-8.86366	-5.56586	-5.70787	importin alpha isoform 9(IMPA-9)	Arabidopsis thaliana
METK_PHALU	-8.87986	-8.154	-7.13772	-8.15799	S-adenosylmethionine synthase(SAMS)	Phaseolus lunatus
FRL4B_ARATH	-8.85829	-8.8236	-8.36864	-9.1757	FRIGIDA-like protein(AT4G14900)	Arabidopsis thaliana
SUC4_ARATH	-8.83597	-8.80819	-7.56649	-7.70712	sucrose transporter 4(SUT4)	Arabidopsis thaliana
SYAP_POPTR	-8.83289	-8.627	-8.29013	-8.45486	alanine--tRNA ligase, chloroplastic/mitochondrial(LOC7472090)	Populus trichocarpa
ARIA_ARATH	-8.80823	-7.98505	-8.60619	-8.1806	ARM repeat protein interacting with ABF2(ARIA)	Arabidopsis thaliana
PAO_ARATH	-8.80818	-7.85253	-8.89407	-8.22104	Pheophorbide a oxygenase family protein with Rieske 2Fe-2S domain-containing protein(ACD1)	Arabidopsis thaliana
FBT1_ARATH	-8.79689	-8.76627	-5.96349	-6.10111	Major facilitator superfamily protein(AT2G32040)	Arabidopsis thaliana
PLST2_ARATH	-8.76392	-8.73024	-7.50984	-7.65071	Major facilitator superfamily protein(AT1G67300)	Arabidopsis thaliana
EF1A_PEA	-8.73034	-8.94643	-9.71679	-9.96458	elongation factor 1-alpha(LOC127123555)	Pisum sativum
ACCA_ARATH	-8.71947	-8.69342	-7.45627	-7.62287	acetyl Co-enzyme a carboxylase carboxyltransferase alpha subunit(CAC3)	Arabidopsis thaliana
AATM_LUPAN	-8.71594	-8.7008	-6.82225	-6.95886	aspartate aminotransferase P2, mitochondrial(LOC109344435)	Lupinus angustifolius
PERQ_SEDLI	-8.71104	-8.73517	-7.46077	-7.63537	Peroxiredoxin Q, chloroplastic(PRXQ)	Sedum lineare
CRD1_EUPES	-8.69808	-9.23968	-8.70352	-8.91245	Magnesium-protoporphyrin IX monomethyl ester [oxidative] cyclase, chloroplastic(CRD1)	Euphorbia esula
CLPP5_ARATH	-8.68608	-7.91463	-9.09907	-9.88703	nuclear encoded CLP protease 5(CLPP5)	Arabidopsis thaliana
GATA_ARATH	-8.65552	-7.0461	-6.80739	-5.39502	Amidase family protein(AT3G25660)	Arabidopsis thaliana
GLNA4_PEA	-8.65003	-8.55226	-8.17799	-8.33237	glutamine synthetase root isozyme B(LOC127101383)	Pisum sativum
C3H56_ARATH	-8.62175	-8.60207	-7.66172	-7.80125	CCCH-type zinc finger protein with ARM repeat domain-containing protein(AT5G12850)	Arabidopsis thaliana
CHR17_ARATH	-8.62049	-8.58625	-7.30313	-6.50906	chromatin remodeling factor17(CHR17)	Arabidopsis thaliana
PR1F2_ARATH	-8.60018	-7.1139	-9.29501	-8.62662	PRA1 (Prenylated rab acceptor) family protein(PRA7)	Arabidopsis thaliana
FTSHC_ARATH	-8.55425	-9.07385	-8.84941	-8.46652	FTSH protease 12(FTSH12)	Arabidopsis thaliana
BAS1A_ARATH	-8.55246	-7.79881	-7.98323	-7.27535	Thioredoxin superfamily protein(AT3G11630)	Arabidopsis thaliana
CDPK7_ARATH	-8.51336	-8.48009	-7.32128	-7.47925	calmodulin-domain protein kinase 7(CPK7)	Arabidopsis thaliana
DNJH_ATRNU	-8.51084	-8.56707	-8.927	-9.06959	DnaJ protein homolog ANJ1 (DNJH_ATRNU)	Atriplex nummularia
MTND1_VITVI	-8.49719	-4.52639	-9.36731	-8.6547	1,2-dihydroxy-3-keto-5-methylthiopentene dioxygenase 1(LOC104879260)	Vitis vinifera
PPI1_ARATH	-8.48567	-8.46148	-7.04616	-7.1931	proton pump interactor 1(PPI1)	Arabidopsis thaliana
IMB1_ARATH	-8.44398	-8.41932	-7.97635	-7.58335	ARM repeat superfamily protein(AT5G53480)	Arabidopsis thaliana
NUA_ARATH	-8.43801	-8.4231	-6.70575	-6.84246	nuclear pore anchor(NUA)	Arabidopsis thaliana
CH60A_ARATH	-8.41471	-8.39821	-6.73319	-6.86517	heat shock protein 60(HSP60)	Arabidopsis thaliana
DUSL1_ARATH	-8.3967	-8.37473	-5.65571	-5.79668	dual specificity protein phosphatase-like protein(AT4G18593)	Arabidopsis thaliana
PSAK_ARATH	-8.35914	-7.4613	-9.95073	-10.1235	photosystem I subunit K(PSAK)	Arabidopsis thaliana
HSP7R_ARATH	-8.31394	-5.36571	-6.9137	-7.04442	heat shock protein 70 (Hsp 70) family protein(AT4G16660)	Arabidopsis thaliana
RS202_ARATH	-8.31052	-8.28583	-7.66498	-7.77345	Ribosomal protein S10p/S20e family protein(AT3G47370)	Arabidopsis thaliana
BASS3_ARATH	-8.28563	-8.30914	-7.09079	-7.2242	Sodium Bile acid symporter family(AT3G25410)	Arabidopsis thaliana
DJB13_HUMAN	-8.27635	-8.28909	-7.18566	-7.34369	DnaJ heat shock protein family (Hsp40) member B13(DNAJB13)	Homo sapiens
RL18A_CASSA	-8.27413	-7.47508	-6.87273	-6.23108	60S ribosomal protein L18a(RPL18A)	Castanea sativa
YSL1_ARATH	-8.25162	-8.24763	-8.34677	-8.14384	YELLOW STRIPE like 1(YSL1)	Arabidopsis thaliana
RCA_ARATH	-8.23714	-8.23836	-10.286	-10.2265	rubisco activase(RCA)	Arabidopsis thaliana
SBT16_ARATH	-8.23632	-8.22576	-7.98888	-8.12428	subtilisin-like serine protease 2(SLP2)	Arabidopsis thaliana
RDM3_ARATH	-8.23163	-8.20805	-8.2096	-8.34859	kow domain-containing transcription factor 1(KTF1)	Arabidopsis thaliana
CIA1_ARATH	-8.23	-8.20649	-8.20402	-8.34393	Transducin/WD40 repeat-like superfamily protein(emb1345)	Arabidopsis thaliana
EF1G_PRUAV	-8.20325	-7.0274	-7.00685	-7.14822	elongation factor 1-gamma(LOC110765648)	Prunus avium
CK5P3_ARATH	-8.19643	-6.12031	-7.72099	-7.66738	uncharacterized protein(AT5G06830)	Arabidopsis thaliana
PGKY_TOBAC	-8.17666	-8.917	-9.52819	-9.95975	phosphoglycerate kinase, cytosolic(LOC107787830)	Nicotiana tabacum
NQR_ARATH	-8.1764	-6.18436	-6.57312	-6.1296	NADPH:quinone oxidoreductase(NQR)	Arabidopsis thaliana
IF4G_ARATH	-8.1654	-8.13862	-5.99297	-6.12119	eukaryotic translation initiation factor 4G(EIF4G)	Arabidopsis thaliana
UBP9_ARATH	-8.15575	-8.12822	-7.46804	-7.60396	ubiquitin-specific protease 10(UBP10)	Arabidopsis thaliana
PLSB_PEA	-8.13666	-8.13696	-7.04857	-7.19522	glycerol-3-phosphate acyltransferase, chloroplastic(LOC127119786)	Pisum sativum
UGGG_ARATH	-8.1124	-8.09293	-6.79676	-6.92995	EMS-MUTAGENIZED BRI1 SUPPRESSOR 1(EBS1)	Arabidopsis thaliana
CXE2_ARATH	-8.09826	-8.66689	-8.9191	-9.58844	alpha/beta-Hydrolases superfamily protein(AT1G47480)	Arabidopsis thaliana
GNA1_ARATH	-8.08155	-7.70411	-6.84784	-6.48688	glucose-6-phosphate acetyltransferase 1(GNA1)	Arabidopsis thaliana
CAB6_ARATH	-8.06033	-7.2046	-9.31664	-8.73567	chlorophyll a-b binding protein 6(LHCA1)	Arabidopsis thaliana
G6PD4_ARATH	-8.05556	-8.0324	-6.06762	-6.21157	glucose-6-phosphate dehydrogenase 4(G6PD4)	Arabidopsis thaliana
AMPL1_ARATH	-8.05427	-8.07366	-8.4354	-8.57315	Cytosol aminopeptidase family protein(LAP1)	Arabidopsis thaliana
RL123_ARATH	-8.03405	-8.00924	-7.77374	-7.95496	Ribosomal protein L11 family protein(AT5G60670)	Arabidopsis thaliana
RISA_SCHPO	-8.02388	-8.08356	-6.65008	-6.00558	riboflavin synthase(SPCC1450.13c)	Schizosaccharomyces pombe
AB6C_ARATH	-8.01434	-7.99102	-7.57041	-7.70946	multidrug resistance-associated protein 8(ABCC6)	Arabidopsis thaliana
NOA1_ARATH	-8.01291	-7.98872	-6.77133	-6.90772	P-loop containing nucleoside triphosphate hydrolases superfamily protein(NOA1)	Arabidopsis thaliana
ARC5_ARATH	-8.00101	-6.39619	-7.98009	-6.57535	P-loop containing nucleoside triphosphate hydrolases superfamily protein(ARC5)	Arabidopsis thaliana
CID11_ARATH	-7.99873	-7.97803	-7.86823	-8.00873	CTC-interacting domain 11(CID11)	Arabidopsis thaliana
KN5D_ARATH	-7.99566	-7.97141	-6.33027	-6.47985	Kinesin-like protein KIN-5D(KIN5D)	Arabidopsis thaliana
ATPI_AETCO	-7.99031	-8.00186	-6.82467	-6.96705	ATP synthase CF0 A subunit(atpI)	UNKNOWN
CSK_ARATH	-7.98909	-7.16711	-7.20862	-7.3655	chloroplast sensor kinase(CSK)	Arabidopsis thaliana
HIP1_ORYSJ	-7.97824	-7.26962	-8.90682	-8.17582	probable E3 ubiquitin-protein ligase HIP1(LOC9272591)	Oryza sativa Japonica Group
LOX4_ARATH	-7.96833	-7.96031	-8.26106	-8.40029	PLAT/LH2 domain-containing lipoxygenase family protein(LOX4)	Arabidopsis thaliana
TCP9_ARATH	-7.94228	-6.42155	-6.78622	-6.9173	TCP family transcription factor(TCP9)	Arabidopsis thaliana
PP163_ARATH	-7.9398	-7.9164	-7.77732	-7.50145	Tetratricopeptide repeat (TPR)-like superfamily protein(AT2G18940)	Arabidopsis thaliana
SSG4_ORYSJ	-7.92929	-7.90571	-7.13957	-7.27382	Protein SUBSTANDARD STARCH GRAIN 4, chloroplastic(SSG4)	Oryza sativa Japonica Group
CAPP2_SOYBN	-7.92377	-7.93466	-8.74291	-7.63265	phosphoenolpyruvate carboxylase(PPC1)	Glycine max
THOC2_ARATH	-7.91986	-6.35951	-6.85835	-6.99664	THO complex subunit 2	Arabidopsis thaliana
SPSA_VICFA	-7.91357	-7.96308	-7.43987	-7.60698	Probable sucrose-phosphate synthase(SPS)	Vicia faba
NRPC2_ARATH	-7.89426	-7.87377	-8.26342	-7.40259	nuclear RNA polymerase C2(NRPC2)	Arabidopsis thaliana
XERIC_ARATH	-7.88797	-7.89182	-5.68657	-7.53663	RING/U-box superfamily protein(XERICO)	Arabidopsis thaliana
FBK46_ARATH	-7.86087	-7.89702	-8.48936	-7.37127	Galactose oxidase/kelch repeat superfamily protein(AT2G44130)	Arabidopsis thaliana
MTEF4_ARATH	-7.85117	-7.84339	-7.69216	-7.82919	Mitochondrial transcription termination factor family protein(BSM)	Arabidopsis thaliana
CSLH2_ORYSJ	-7.83934	-5.78163	-8.21823	-5.63695	cellulose synthase-like protein H2(LOC4335860)	Oryza sativa Japonica Group
KPK1_PHAVU	-7.83754	-6.46171	-8.95526	-7.60147	Protein kinase PVPK-1 (KPK1_PHAVU)	Phaseolus vulgaris
SYGM1_ARATH	-7.81876	-7.8033	-8.045	-8.18459	glycyl-tRNA synthetase / glycine-tRNA ligase(AT1G29880)	Arabidopsis thaliana
STT3B_ARATH	-7.80558	-6.07712	-6.64345	-7.77699	staurosporin and temperature sensitive 3-like b(STT3B)	Arabidopsis thaliana
RIPK_ARATH	-7.80498	-7.81849	-7.03616	-7.17993	Protein kinase superfamily protein(RIPK)	Arabidopsis thaliana
DIT1_ARATH	-7.77895	-7.828	-7.97344	-7.32458	dicarboxylate transporter 1(DiT1)	Arabidopsis thaliana
SPP_PEA	-7.77832	-7.77194	-8.30544	-8.53144	stromal processing peptidase, chloroplastic(LOC127120903)	Pisum sativum
PMA2_ARATH	-7.77586	-7.78062	-5.83975	-5.98138	H[+]-ATPase 2(HA2)	Arabidopsis thaliana
CD48E_ARATH	-7.76269	-7.75814	-8.22176	-8.36077	ATPase, AAA-type, CDC48 protein(AtCDC48C)	Arabidopsis thaliana
RM02_ORYSJ	-7.76152	-8.3278	-6.11324	-7.03762	ribosomal protein L2(rpl2)	Oryza sativa Japonica Group
GSXL2_ARATH	-7.7492	-8.62082	-5.50487	-6.88814	Flavin-binding monooxygenase family protein(FMO)	Arabidopsis thaliana
NAP1C_ARATH	-7.7416	-7.74151	-6.95087	-7.09116	nucleosome assembly protein 1;3(NAP1;3)	Arabidopsis thaliana
BIPA_HELPY	-7.69209	-6.59034	-6.86825	-7.00941	50S ribosomal subunit assembly factor BipA(bipA)	Helicobacter pylori 26695
LMLN_DROPS	-7.68541	-7.67106	-7.09646	-7.2375	leishmanolysin-like peptidase(LOC4801047)	Drosophila pseudoobscura
CF0_SOLLC	-7.68143	-5.41736	-8.26291	-7.3618	Receptor-like protein Cf-9 homolog(Hcr9-0)	Solanum lycopersicum
AKRC9_ARATH	-7.67861	-7.66983	-10.1393	-8.91	NAD(P)-linked oxidoreductase superfamily protein(ChlAKR)	Arabidopsis thaliana
F3GGT_ACTCC	-7.67615	-4.69389	-8.20496	-8.3699	Cyanidin 3-O-galactoside 2''-O-xylosyltransferase FGGT1	Actinidia chinensis var. chinensis
RL13A_LUPLU	-7.64701	-7.68541	-7.52183	-7.66202	60S ribosomal protein L13a(RPL13A)	Lupinus luteus
FTSH_HELAN	-7.62216	-8.38889	-7.68804	-7.82723	ATP-dependent zinc metalloprotease FTSH, chloroplastic(LOC110908056)	Helianthus annuus
XPO2_ARATH	-7.62178	-7.67832	-6.48138	-6.62177	cellular apoptosis susceptibility protein, putative / importin-alpha re-exporter(AT2G46520)	Arabidopsis thaliana
CRY1_ARATH	-7.61692	-7.63486	-7.50106	-7.64326	cryptochrome 1(CRY1)	Arabidopsis thaliana
GAP22_ARATH	-7.60666	-7.60161	-6.20009	-6.34069	Ypt/Rab-GAP domain of gyp1p superfamily protein(AT5G53570)	Arabidopsis thaliana
CA1P_ARATH	-7.59685	-7.59177	-7.61711	-7.75853	phosphoglycerate/bisphosphoglycerate mutase family protein(AT5G22620)	Arabidopsis thaliana
Y1343_ARATH	-7.58799	-5.95021	-6.64109	-7.45568	lectin protein kinase family protein(AT1G34300)	Arabidopsis thaliana
MFPA_BRANA	-7.5522	-7.54148	-9.01198	-9.15884	glyoxysomal fatty acid beta-oxidation multifunctional protein MFP-a(LOC106389027)	Brassica napus
KPYC1_ORYSJ	-7.54826	-8.40119	-7.19439	-7.3308	pyruvate kinase 1, cytosolic-like(LOC4349774)	Oryza sativa Japonica Group
FAH1_ARATH	-7.542	-7.53454	-6.63389	-6.77567	fatty acid hydroxylase 1(FAH1)	Arabidopsis thaliana
TPR1_ARATH	-7.50449	-7.52264	-6.55689	-7.43457	TOPLESS-related 1(TPR1)	Arabidopsis thaliana
IVD_ARATH	-7.5027	-7.52066	-5.9042	-5.30721	isovaleryl-CoA-dehydrogenase(IVD)	Arabidopsis thaliana
CAAT9_ARATH	-7.48996	-7.48812	-7.30053	-6.88112	cationic amino acid transporter 9(CAT9)	Arabidopsis thaliana
BLH2_ARATH	-7.48747	-6.76017	-6.0357	-7.59547	BEL1-like homeodomain 2(BLH2)	Arabidopsis thaliana
NRG2_ARATH	-7.46507	-7.47738	-6.18796	-6.31958	bZIP domain class transcription factor (DUF630 and DUF632)(AT3G60320)	Arabidopsis thaliana
SGT1A_ARATH	-7.44903	-7.44403	-6.19432	-6.32289	phosphatase-like protein(SGT1A)	Arabidopsis thaliana
RBG3_ARATH	-7.44898	-4.92852	-9.24262	-6.99003	glycine-rich RNA-binding protein 3(GR-RBP3)	Arabidopsis thaliana
PCKA1_ARATH	-7.43229	-10.3602	-6.79451	-6.15766	phosphoenolpyruvate carboxykinase 1(PCK1)	Arabidopsis thaliana
SAG20_ARATH	-7.42881	-7.59793	-8.64559	-8.98529	senescence associated gene 20(SAG20)	Arabidopsis thaliana
PHOX2_ARATH	-7.39865	-6.5112	-6.80775	-6.94193	Octicosapeptide/Phox/Bem1p (PB1) domain-containing protein / tetratricopeptide repeat (TPR)-containing protein(Phox2)	Arabidopsis thaliana
NRPD2_ARATH	-7.39229	-7.38045	-6.67646	-6.81258	nuclear RNA polymerase D2A(NRPD2A)	Arabidopsis thaliana
PUP21_ARATH	-7.38228	-7.36918	-6.23878	-6.19703	Drug/metabolite transporter superfamily protein(AT4G18220)	Arabidopsis thaliana
WHY1_ARATH	-7.3767	-6.77151	-7.9659	-7.56235	ssDNA-binding transcriptional regulator(WHY1)	Arabidopsis thaliana
AFB2_ARATH	-7.37536	-7.36807	-8.10122	-8.23406	auxin signaling F-box 2(AFB2)	Arabidopsis thaliana
PAH1_ARATH	-7.36912	-7.37574	-8.92195	-9.07442	Lipin family protein(PAH1)	Arabidopsis thaliana
HVT1_ARATH	-7.36747	-7.35301	-7.73752	-7.26614	helicase in vascular tissue and tapetum(HVT1)	Arabidopsis thaliana
PSD3A_ARATH	-7.35184	-7.33738	-6.2032	-6.33156	PAM domain (PCI/PINT associated module) protein(EMB2719)	Arabidopsis thaliana
AB28B_ARATH	-7.34687	-7.3147	-6.54495	-6.68272	non-intrinsic ABC protein 8(ABCB28)	Arabidopsis thaliana
MED13_ARATH	-7.32894	-9.21977	-6.65653	-9.11487	RNA polymerase II transcription mediator(GCT)	Arabidopsis thaliana
OST1A_ORYSJ	-7.32447	-7.32223	-8.20978	-8.34816	dolichyl-diphosphooligosaccharide--protein glycosyltransferase subunit 1A-like(LOC4338348)	Oryza sativa Japonica Group
ACCH6_ARATH	-7.3202	-7.31194	-7.67636	-7.85217	2-oxoglutarate (2OG) and Fe(II)-dependent oxygenase superfamily protein(AT1G04350)	Arabidopsis thaliana
HEN4_ARATH	-7.30264	-9.30139	-6.26722	-8.4211	RNA-binding KH domain-containing protein(HEN4)	Arabidopsis thaliana
UGPA3_ARATH	-7.30251	-5.92934	-5.93206	-5.44933	UDP-glucose pyrophosphorylase 3(UGP3)	Arabidopsis thaliana
FAB1A_ARATH	-7.29998	-5.80089	-8.22947	-7.00225	1-phosphatidylinositol-3-phosphate 5-kinase FAB1A(FAB1A)	Arabidopsis thaliana
PUS6_ARATH	-7.28997	-8.14817	-6.16104	-6.30102	Pseudouridine synthase family protein(AT4G21770)	Arabidopsis thaliana
SBT44_ARATH	-7.28925	-7.41375	-8.8629	-8.08279	Subtilisin-like serine endopeptidase family protein(AT5G59100)	Arabidopsis thaliana
EIF3L_CHICK	-7.2811	-7.27483	-6.63542	-6.77521	eukaryotic translation initiation factor 3 subunit L(EIF3L)	Gallus gallus
RL132_BRANA	-7.27944	-6.26612	-7.50197	-6.67621	60S ribosomal protein L13-2(LOC106387836)	Brassica napus
GLGL1_ARATH	-7.27581	-7.3182	-8.9675	-9.13624	ADP glucose pyrophosphorylase large subunit 1(APL1)	Arabidopsis thaliana
MED12_ARATH	-7.27247	-7.27292	-6.30367	-6.511	RNA polymerase II transcription mediator(CCT)	Arabidopsis thaliana
UAP1_ARATH	-7.26169	-7.25472	-7.50952	-7.64456	N-acetylglucosamine-1-phosphate uridylyltransferase 1(GlcNAc1pUT1)	Arabidopsis thaliana
AVP1_ARATH	-7.24094	-6.71806	-8.10547	-9.06486	Inorganic H pyrophosphatase family protein(AVP1)	Arabidopsis thaliana
HIS7_PEA	-7.23994	-7.23346	-7.20655	-7.36064	imidazoleglycerol-phosphate dehydratase, chloroplastic(LOC127093091)	Pisum sativum
PRIN2_ARATH	-7.23982	-6.73706	-7.39253	-6.96246	Serine/Threonine-kinase(PRIN2)	Arabidopsis thaliana
PP199_ARATH	-7.23361	-8.03467	-6.45028	-6.59296	Tetratricopeptide repeat (TPR)-like superfamily protein(EMB2654)	Arabidopsis thaliana
ECAP_SOLLC	-7.22489	-7.22811	-6.29943	-6.44144	Ca2+-ATPase(LCA1)	Solanum lycopersicum
STR7_ARATH	-7.22335	-7.23846	-7.66495	-7.80545	Rhodanese/Cell cycle control phosphatase superfamily protein(AT2G40760)	Arabidopsis thaliana
RH7_ARATH	-7.21536	-7.2638	-9.87725	-10.0508	DEAD box RNA helicase (PRH75)(PRH75)	Arabidopsis thaliana
SRFR1_ARATH	-7.21144	-7.20161	-7.18297	-7.3205	Tetratricopeptide repeat (TPR)-like superfamily protein(SRFR1)	Arabidopsis thaliana
RBM25_ARATH	-7.21082	-7.20038	-7.14896	-7.29007	splicing factor PWI domain-containing protein / RNA recognition motif (RRM)-containing protein(AT1G60200)	Arabidopsis thaliana
SYVM1_ARATH	-7.19075	-7.19801	-5.85432	-5.99296	valyl-tRNA synthetase / valine-tRNA ligase (VALRS)(TWN2)	Arabidopsis thaliana
NADE_ARATH	-7.16374	-5.33328	-6.4014	-6.53651	carbon-nitrogen hydrolase family protein(AT1G55090)	Arabidopsis thaliana
PUM4_ARATH	-7.16125	-7.15058	-7.21042	-8.32959	pumilio 4(PUM4)	Arabidopsis thaliana
STR6_ARATH	-7.1586	-7.19112	-5.8548	-5.99813	rhodanese-like domain protein(AT1G09280)	Arabidopsis thaliana
DRR3_PEA	-7.15635	-7.16262	-8.9818	-8.68346	disease resistance response protein Pi49(LOC127073652)	Pisum sativum
SYRC_ARATH	-7.15432	-7.16148	-7.30993	-7.11623	Arginyl-tRNA synthetase, class Ic(AT1G66530)	Arabidopsis thaliana
BZP68_ARATH	-7.15254	-7.15982	-6.659	-6.80047	basic region/leucine zipper transcription factor 68(bZIP68)	Arabidopsis thaliana
CCR4A_ARATH	-7.1435	-7.14412	-7.78793	-7.92892	DNAse I-like superfamily protein(AT3G58560)	Arabidopsis thaliana
CGEP_ARATH	-7.13602	-7.18234	-7.84911	-7.98316	Prolyl oligopeptidase family protein(AT2G47390)	Arabidopsis thaliana
DRP1E_ARATH	-7.12545	-7.12473	-8.1087	-7.49356	DYNAMIN-like 1E(DL1E)	Arabidopsis thaliana
TBA5_ARATH	-7.1251	-7.11912	-8.04945	-8.18653	tubulin alpha-3(TUA3)	Arabidopsis thaliana
FIMB5_ARATH	-7.11048	-7.10553	-7.64404	-7.78171	fimbrin-like protein 2(FIM5)	Arabidopsis thaliana
TPR3_ARATH	-7.1042	-7.10562	-7.23137	-7.12653	TOPLESS-related 3(TPR3)	Arabidopsis thaliana
CAPP4_ARATH	-7.10103	-5.58042	-7.31492	-7.4768	phosphoenolpyruvate carboxylase 4(PPC4)	Arabidopsis thaliana
POT7_ARATH	-7.07422	-7.09647	-6.97181	-7.11197	K+ uptake permease 7(KUP7)	Arabidopsis thaliana
MORF2_ARATH	-7.07274	-6.04108	-9.84706	-8.45775	Multiple organellar RNA editing factor 2, chloroplastic(MORF2)	Arabidopsis thaliana
PHYA_LATSA	-7.0706	-7.08	-8.12625	-8.26349	Phytochrome type A(PHYA)	Lathyrus sativus
RH50_ARATH	-7.06846	-7.10768	-9.61799	-9.78189	DEA(D/H)-box RNA helicase family protein(AT3G06980)	Arabidopsis thaliana
NRPB1_ARATH	-7.05471	-7.04486	-7.20999	-7.34917	RNA polymerase II large subunit(NRPB1)	Arabidopsis thaliana
CX5B2_ARATH	-7.04867	-7.05117	-7.53478	-7.66787	Rubredoxin-like superfamily protein(AT1G80230)	Arabidopsis thaliana
LONP2_ARATH	-7.04537	-7.04685	-7.65335	-7.79063	lon protease 2(LON2)	Arabidopsis thaliana
GRXC2_ARATH	-7.01661	-7.07164	-6.98415	-7.13042	Glutaredoxin family protein(GRXC2)	Arabidopsis thaliana
PIP25_ARATH	-7.01437	-7.59336	-7.31331	-7.65468	plasma membrane intrinsic protein 2;5(PIP2;5)	Arabidopsis thaliana
LBD21_ARATH	-7.01313	-7.05139	-8.43564	-8.57746	LOB domain-containing protein 21(LBD21)	Arabidopsis thaliana
CLB_ARATH	-7.00744	-6.17909	-7.16712	-7.32055	Calcium-dependent lipid-binding (CaLB domain) family protein(NTMC2T4)	Arabidopsis thaliana
DAR1_ARATH	-6.99709	-7.00908	-6.69648	-6.82732	LIM domain-containing protein(AT4G36860)	Arabidopsis thaliana
THO4A_ARATH	-6.98569	-6.97748	-7.91012	-8.09961	RNA-binding (RRM/RBD/RNP motifs) family protein(AT5G59950)	Arabidopsis thaliana
NDC1_ARATH	-6.98238	-6.97414	-7.59585	-7.73544	NAD(P)H dehydrogenase C1(NDC1)	Arabidopsis thaliana
TRXO1_ARATH	-6.97696	-7.77388	-4.43273	-5.30072	thioredoxin O1(TO1)	Arabidopsis thaliana
ILVB_ARATH	-6.97588	-6.97755	-7.17826	-7.33606	chlorsulfuron/imidazolinone resistant 1(CSR1)	Arabidopsis thaliana
GSTF_HYOMU	-6.96068	-4.01807	-7.50858	-7.68081	Glutathione S-transferase (GSTF_HYOMU)	Hyoscyamus muticus
RFS_PEA	-6.95868	-6.9891	-6.99286	-7.13567	galactinol--sucrose galactosyltransferase(LOC127083675)	Pisum sativum
NDUV1_ARATH	-6.95407	-6.95225	-7.30249	-8.52644	51 kDa subunit of complex I(CI51)	Arabidopsis thaliana
KAD1_ARATH	-6.95256	-6.97089	-7.69985	-7.84034	adenosine kinase(ADK)	Arabidopsis thaliana
IF4A1_ARATH	-6.94545	-5.62003	-5.99278	-4.92587	eukaryotic translation initiation factor 4A1(EIF4A1)	Arabidopsis thaliana
BBX24_ARATH	-6.93488	-6.11828	-7.47743	-7.64694	B-box zinc finger family protein(STO)	Arabidopsis thaliana
DTX27_ARATH	-6.92396	-6.29397	-7.56548	-8.20491	MATE efflux family protein(AT5G65380)	Arabidopsis thaliana
PP1R8_ARATH	-6.91998	-6.39479	-8.10275	-7.54645	SMAD/FHA domain-containing protein(AT5G47790)	Arabidopsis thaliana
HSOP1_ARATH	-6.91262	-6.91792	-8.06384	-8.26345	stress-inducible protein(Hop1)	Arabidopsis thaliana
SDC1_ORYSJ	-6.89822	-6.92773	-4.57033	-6.50761	serine decarboxylase 1(LOC4329593)	Oryza sativa Japonica Group
FATA1_ARATH	-6.89749	-6.89491	-8.34122	-8.47849	fatA acyl-ACP thioesterase(FaTA)	Arabidopsis thaliana
CAPP_MEDSA	-6.89667	-6.89492	-6.62316	-6.75324	Phosphoenolpyruvate carboxylase(PEPC)	Medicago sativa
UGTK4_MANES	-6.89258	-6.93402	-9.10817	-9.30179	linamarin synthase 1-like(LOC110628474)	Manihot esculenta
MEE12_ARATH	-6.8692	-6.8752	-7.85085	-7.98749	maternal effect embryo arrest 12(MEE12)	Arabidopsis thaliana
ARF2B_SOLLC	-6.8653	-7.63305	-8.58346	-9.64108	auxin response factor 2B(ARF2B)	Solanum lycopersicum
6PGD3_ARATH	-6.85614	-6.87287	-8.55144	-7.8983	6-phosphogluconate dehydrogenase family protein(AT5G41670)	Arabidopsis thaliana
MIRO1_ARATH	-6.84997	-6.40991	-7.99012	-8.13797	MIRO-related GTP-ase 1(MIRO1)	Arabidopsis thaliana
SEC23_DEBHA	-6.84312	-6.87742	-5.88374	-6.02597	Protein transport protein SEC23	Debaryomyces hansenii CBS767
CSCL7_ARATH	-6.84032	-6.86559	-8.15286	-8.29367	ERD (early-responsive to dehydration stress) family protein(AT1G11960)	Arabidopsis thaliana
CAPP2_MESCR	-6.82252	-6.83598	-8.42299	-8.58825	Phosphoenolpyruvate carboxylase 2(PPC2)	Mesembryanthemum crystallinum
UGDH1_SOYBN	-6.82251	-6.81849	-8.65336	-5.84545	UDP-glucose dehydrogenase(UGD1)	Glycine max
POLIA_ARATH	-6.82189	-6.8153	-7.52023	-7.65915	polymerase gamma 2(POLGAMMA2)	Arabidopsis thaliana
PEX5_ARATH	-6.80198	-6.80809	-6.44653	-6.58105	peroxin 5(PEX5)	Arabidopsis thaliana
SSY4_ARATH	-6.77905	-6.79995	-8.57472	-9.43459	starch synthase 4(SS4)	Arabidopsis thaliana
EAPP_HUMAN	-6.76717	-6.77902	-6.13755	-6.27617	E2F associated phosphoprotein(EAPP)	Homo sapiens
AB1B_ARATH	-6.75904	-6.77665	-7.74289	-7.88247	ATP binding cassette subfamily B1(ABCB1)	Arabidopsis thaliana
CRK11_ARATH	-6.75451	-6.78742	-6.18665	-6.31501	cysteine-rich RLK (RECEPTOR-like protein kinase) 11(CRK11)	Arabidopsis thaliana
NUP96_ARATH	-6.75218	-6.75276	-7.24804	-7.38583	SUPPRESSOR OF AUXIN RESISTANCE 3(SAR3)	Arabidopsis thaliana
6DCS_SOYBN	-6.75216	-6.77433	-8.94863	-8.24567	chalcone reductase CHR1(CHR1)	Glycine max
ORRM1_ARATH	-6.75035	-5.19633	-9.63564	-8.25945	RNA-binding (RRM/RBD/RNP motifs) family protein(AT3G20930)	Arabidopsis thaliana
RGP3_ORYSJ	-6.73322	-6.7415	-7.15179	-7.28166	UDP-arabinopyranose mutase 3-like(LOC4343849)	Oryza sativa Japonica Group
MED14_ARATH	-6.72685	-6.72132	-6.57488	-6.71618	RNA polymerase II transcription mediator(SWP)	Arabidopsis thaliana
UPL2_ARATH	-6.72139	-5.10999	-7.46494	-7.60473	ubiquitin-protein ligase 2(UPL2)	Arabidopsis thaliana
VHAA1_ARATH	-6.71096	-6.71109	-6.50591	-6.64684	vacuolar proton ATPase A1(VHA-A1)	Arabidopsis thaliana
NLP4_ARATH	-6.68166	-6.68684	-5.84411	-5.98412	Plant regulator RWP-RK family protein(AT1G20640)	Arabidopsis thaliana
C76BA_SWEMU	-6.67707	-6.70139	-7.31927	-7.47971	Geraniol 8-hydroxylase(CYP76B10)	Swertia mussotii
SNL3_ARATH	-6.67334	-6.70327	-7.26088	-7.40163	SIN3-like 3(SNL3)	Arabidopsis thaliana
AB2C_ARATH	-6.67101	-6.68917	-7.55495	-8.86688	multidrug resistance-associated protein 2(ABCC2)	Arabidopsis thaliana
APF1_ARATH	-6.67025	-6.67521	-6.49683	-6.62793	Eukaryotic aspartyl protease family protein(AT2G17760)	Arabidopsis thaliana
CGEP_ORYSJ	-6.66181	-6.01774	-7.56476	-7.28778	probable glutamyl endopeptidase, chloroplastic(LOC4332606)	Oryza sativa Japonica Group
GPDL4_ARATH	-6.63877	-8.39352	-6.66315	-9.04775	SHV3-like 1(SVL1)	Arabidopsis thaliana
Y1342_ARATH	-6.6349	-6.63134	-7.42511	-7.56439	RING/FYVE/PHD zinc finger superfamily protein(AT1G33420)	Arabidopsis thaliana
SLY1_ARATH	-6.62088	-5.06374	-6.51614	-7.62831	Sec1/munc18-like (SM) proteins superfamily(ATSLY1)	Arabidopsis thaliana
GGPPS_HEVBR	-6.60707	-6.61024	-7.59426	-8.82029	geranylgeranyl pyrophosphate synthase, chloroplastic(LOC110640098)	Hevea brasiliensis
JMJ28_ARATH	-6.60167	-6.60493	-5.7756	-5.91719	protein B160(B160)	Arabidopsis thaliana
UBP26_ARATH	-6.5977	-6.59895	-6.41758	-6.55722	ubiquitin-specific protease 26(UBP26)	Arabidopsis thaliana
IQD30_ARATH	-6.5876	-5.79962	-7.55433	-6.07481	IQ-domain 30(IQD30)	Arabidopsis thaliana
ACT1_PEA	-6.57258	-5.06167	-7.112	-6.45417	actin-7(LOC127079882)	Pisum sativum
SYQ_LUPLU	-6.57231	-7.01959	-7.13191	-9.25108	Glutamine--tRNA ligase (SYQ_LUPLU)	Lupinus luteus
SINA2_ARATH	-6.57136	-5.65732	-7.14125	-7.28249	uncharacterized protein(SINAT2)	Arabidopsis thaliana
HPAT1_ARATH	-6.55	-6.57716	-6.73117	-6.86176	Hyp O-arabinosyltransferase-like protein(AT5G25265)	Arabidopsis thaliana
MNS3_ARATH	-6.54867	-6.56961	-7.62121	-7.7601	alpha-mannosidase 3(MNS3)	Arabidopsis thaliana
ARR2_ARATH	-6.54235	-5.74038	-6.2836	-6.71738	response regulator 2(RR2)	Arabidopsis thaliana
SC13B_ARATH	-6.53193	-6.54652	-7.61972	-7.75523	transducin family protein / WD-40 repeat family protein(AT2G30050)	Arabidopsis thaliana
C3H2_ORYSJ	-6.52638	-6.55802	-7.39049	-7.5591	zinc finger CCCH domain-containing protein 2-like(LOC4327304)	Oryza sativa Japonica Group
PFPA_SOLTU	-6.50496	-6.51952	-6.07383	-6.20479	pyrophosphate-fructose 6-phosphate 1-phosphotransferase alpha-subunit(PFP-ALPHA)	Solanum tuberosum
CALS5_ARATH	-6.48645	-6.48907	-6.57262	-6.70905	callose synthase 5(CALS5)	Arabidopsis thaliana
P2C63_ARATH	-6.48424	-6.49604	-7.46998	-7.6348	Protein phosphatase 2C family protein(AT4G33920)	Arabidopsis thaliana
CRR6_ARATH	-6.46034	-7.18356	-5.9786	-6.78004	chlororespiratory reduction 6(CRR6)	Arabidopsis thaliana
MA656_ARATH	-6.45443	-6.45474	-8.00728	-8.7994	Microtubule associated protein (MAP65/ASE1) family protein(ATMAP65-6)	Arabidopsis thaliana
INO1_MESCR	-6.44296	-6.44919	-7.93295	-8.12196	Inositol-3-phosphate synthase (INO1_MESCR)	Mesembryanthemum crystallinum
CXE5_ARATH	-6.44096	-6.44949	-8.61527	-8.78071	carboxyesterase 5(CXE5)	Arabidopsis thaliana
CNOT4_MOUSE	-6.43888	-6.44302	-5.69102	-5.83274	CCR4-NOT transcription complex, subunit 4(Cnot4)	Mus musculus
PTST2_ARATH	-6.43884	-6.44793	-7.2763	-6.78015	5'-AMP-activated protein kinase-like protein(AT1G27070)	Arabidopsis thaliana
NEMF_HUMAN	-6.43147	-6.4409	-5.85672	-5.99903	nuclear export mediator factor(NEMF)	Homo sapiens
DIM1A_ARATH	-6.42423	-4.20515	-6.69298	-6.82218	Ribosomal RNA adenine dimethylase family protein(DIM1A)	Arabidopsis thaliana
PP272_ARATH	-6.41908	-6.43071	-5.86794	-6.00674	Tetratricopeptide repeat (TPR)-like superfamily protein(EMB2261)	Arabidopsis thaliana
PSRP5_PEA	-6.40451	-5.03496	-6.10005	-4.97	50S ribosomal protein 5, chloroplastic(LOC127126505)	Pisum sativum
RL362_ARATH	-6.39645	-8.1226	-8.24861	-9.03595	Ribosomal protein L36e family protein(AT3G53740)	Arabidopsis thaliana
P4KA1_ARATH	-6.39602	-7.22641	-6.87721	-7.09249	Phosphatidylinositol 3- and 4-kinase family protein(ATPI4K ALPHA)	Arabidopsis thaliana
COG1_ARATH	-6.39449	-7.2403	-7.8308	-8.76294	Vps51/Vps67 family (components of vesicular transport) protein(AT5G16300)	Arabidopsis thaliana
CAPPC_FLATR	-6.38619	-6.39094	-7.71662	-8.52117	Phosphoenolpyruvate carboxylase 2(PPCC)	Flaveria trinervia
IREH1_ARATH	-6.37903	-6.38818	-7.97822	-8.1181	Protein kinase superfamily protein(AT3G17850)	Arabidopsis thaliana
C94A1_VICSA	-6.36429	-6.38751	-9.76872	-6.73205	Cytochrome P450 94A1(CYP94A1)	Vicia sativa
AML3_ARATH	-6.36346	-6.37771	-6.81842	-6.95454	Protein MEI2-like 3	Arabidopsis thaliana
WDR5A_ARATH	-6.3422	-6.36146	-6.44175	-6.58374	Transducin/WD40 repeat-like superfamily protein(WDR5a)	Arabidopsis thaliana
MD33A_ARATH	-6.34112	-6.34351	-7.18058	-7.33215	REF4-related 1(RFR1)	Arabidopsis thaliana
Y5597_ARATH	-6.33895	-6.35432	-6.7362	-6.87697	Protein kinase superfamily protein(AT5G59700)	Arabidopsis thaliana
DPD1_ARATH	-6.32063	-6.38354	-8.35549	-7.70833	Polynucleotidyl transferase, ribonuclease H-like superfamily protein(DPD1)	Arabidopsis thaliana
73C12_BARVU	-6.31938	-6.32659	-8.04912	-8.24981	UDP-glycosyltransferase 73C12(UGT73C12)	Barbarea vulgaris
PPR11_ARATH	-6.31346	-6.32228	-6.13694	-6.27826	Tetratricopeptide repeat (TPR)-like superfamily protein(EMB3101)	Arabidopsis thaliana
NIPA1_ARATH	-6.31229	-6.34347	-7.74138	-7.91941	magnesium transporter NIPA (DUF803)(AT3G23870)	Arabidopsis thaliana
RAD50_ARATH	-6.28321	-6.30513	-6.46523	-6.60488	DNA repair-recombination protein (RAD50)(RAD50)	Arabidopsis thaliana
PEPD_HUMAN	-6.28299	-3.39835	-7.40569	-4.91558	peptidase D(PEPD)	Homo sapiens
PYRD_ARATH	-6.2737	-6.28342	-5.93932	-6.07989	pyrimidine d(PYRD)	Arabidopsis thaliana
TGH_ARATH	-6.27093	-4.77914	-7.06763	-7.20795	SWAP (Suppressor-of-White-APricot)/surp domain-containing protein(TGH)	Arabidopsis thaliana
ZDHC5_ARATH	-6.26924	-6.27947	-6.04948	-6.18088	DHHC-type zinc finger family protein(AT3G04970)	Arabidopsis thaliana
PP273_ARATH	-6.26852	-4.6754	-6.81937	-6.95511	Pentatricopeptide repeat (PPR) superfamily protein(emb1796)	Arabidopsis thaliana
CTU1_ARATH	-6.26809	-6.29551	-6.98811	-7.12798	repressor of lrx1(ROL5)	Arabidopsis thaliana
BIOB_ARATH	-6.26296	-6.97806	-6.14945	-6.87401	Radical SAM superfamily protein(BIO2)	Arabidopsis thaliana
RL9_ORYSJ	-6.26268	-7.01719	-5.47534	-6.23918	60S ribosomal protein L9-like(LOC4347422)	Oryza sativa Japonica Group
CSI3_ARATH	-6.25753	-6.26193	-7.54817	-7.2768	CELLULOSE SYNTHASE INTERACTIVE 3(AT1G77460)	Arabidopsis thaliana
PIN7_ARATH	-6.24188	-6.26433	-7.83228	-7.97353	Auxin efflux carrier family protein(PIN7)	Arabidopsis thaliana
RGLG1_ARATH	-6.23834	-6.25397	-7.27787	-7.43822	RING domain ligase1(RGLG1)	Arabidopsis thaliana
DEF1A_SOLLC	-6.22816	-6.23041	-6.79164	-6.93282	polypeptide deformylase(PDF1A)	Solanum lycopersicum
PROF1_PHAVU	-6.20373	-7.22758	-7.10139	-8.08826	hypothetical protein(PHAVU_002G307600g)	Phaseolus vulgaris
JMJ24_ARATH	-6.1943	-4.64568	-7.53469	-6.93271	JmjC domain protein JMJ24(AT1G09060)	Arabidopsis thaliana
ELM1_ARATH	-6.17445	-6.1985	-6.98797	-7.12427	fission ELM1-like protein (DUF1022)(ELM1)	Arabidopsis thaliana
VCL1_ARATH	-6.15839	-7.08489	-6.76407	-6.90548	vacuoleless1 (VCL1)(VCL1)	Arabidopsis thaliana
UNE12_ARATH	-6.15304	-6.20203	-8.1829	-8.50766	basic helix-loop-helix (bHLH) DNA-binding superfamily protein(UNE12)	Arabidopsis thaliana
RH30_ARATH	-6.1127	-5.67102	-7.8494	-7.98405	P-loop containing nucleoside triphosphate hydrolases superfamily protein(AT5G63120)	Arabidopsis thaliana
AB1C_ARATH	-6.09721	-6.10676	-7.36217	-7.50389	multidrug resistance-associated protein 1(ABCC1)	Arabidopsis thaliana
SBT25_ARATH	-6.09716	-6.107	-5.84004	-5.83062	subtilisin-like serine protease 3(SLP3)	Arabidopsis thaliana
RH15_ORYSJ	-6.0904	-4.43903	-7.75898	-5.82548	DEAD-box ATP-dependent RNA helicase 15-like(AIP2)	Oryza sativa Japonica Group
D2HDH_ARATH	-6.0882	-6.93528	-7.19396	-7.33429	FAD-linked oxidases family protein(D2HGDH)	Arabidopsis thaliana
RING1_GOSHI	-6.08501	-5.3166	-7.10942	-6.72283	E3 ubiquitin-protein ligase RING1-like(LOC107898872)	Gossypium hirsutum
PPR31_ARATH	-6.07955	-6.08366	-6.6598	-6.78989	Pentatricopeptide repeat (PPR) superfamily protein(EMB3103)	Arabidopsis thaliana
CRK8_ARATH	-6.0749	-4.35651	-7.8384	-5.35008	cysteine-rich RECEPTOR-like kinase(CRK8)	Arabidopsis thaliana
CAAT5_ARATH	-6.07338	-6.84416	-6.52334	-6.66384	cationic amino acid transporter 5(CAT5)	Arabidopsis thaliana
OTU4_ARATH	-6.0665	-6.17313	-6.16157	-7.73998	Cysteine proteinases superfamily protein(AT3G57810)	Arabidopsis thaliana
NUD26_ARATH	-6.06557	-5.67814	-6.23332	-6.36335	nudix hydrolase homolog 26(NUDX26)	Arabidopsis thaliana
RAD4_ARATH	-6.0565	-6.06431	-5.8336	-5.97589	DNA repair protein Rad4 family(RAD4)	Arabidopsis thaliana
TMK4_ARATH	-6.04633	-6.05291	-6.85509	-6.99657	Leucine-rich repeat protein kinase family protein(AT3G23750)	Arabidopsis thaliana
ALA8_ARATH	-6.03821	-6.05333	-5.75418	-5.8957	ATPase E1-E2 type family protein / haloacid dehalogenase-like hydrolase family protein(AT3G27870)	Arabidopsis thaliana
OPT3_ARATH	-6.02175	-6.03529	-7.24667	-7.38284	oligopeptide transporter(OPT3)	Arabidopsis thaliana
AB40G_ARATH	-6.012	-4.90389	-7.09396	-6.50445	pleiotropic drug resistance 12(ABCG40)	Arabidopsis thaliana
FG2KI_SOYBN	-6.00981	-6.01911	-6.39517	-6.52767	flavonol 3-O-glucoside (1->6) rhamnosyltransferase(UGT79A6)	Glycine max
PRP22_ARATH	-6.0094	-6.02008	-7.28688	-7.42117	RNA helicase family protein(AT1G26370)	Arabidopsis thaliana
CHIC_ARATH	-5.99011	-5.99811	-5.91257	-5.99465	Glycosyl hydrolase family protein with chitinase insertion domain-containing protein(ChiC)	Arabidopsis thaliana
C7BL2_TANPA	-5.97999	-7.62258	-6.88376	-7.62853	Costunolide synthase(CYP71BL2)	Tanacetum parthenium
P2A12_ARATH	-5.97872	-5.40951	-8.12493	-8.25527	phloem protein 2-A12(PP2-A12)	Arabidopsis thaliana
Y5994_ARATH	-5.96868	-5.22933	-6.12556	-6.26777	hypothetical protein (DUF1682)(AT5G49945)	Arabidopsis thaliana
KLCR2_ARATH	-5.96066	-5.9734	-5.89808	-6.03567	Tetratricopeptide repeat (TPR)-like superfamily protein(KLCR2)	Arabidopsis thaliana
GT18_ARATH	-5.95386	-6.42263	-8.50431	-7.80842	glycosyltransferase 18(GT18)	Arabidopsis thaliana
FK125_ARATH	-5.93996	-5.55668	-9.29469	-7.43478	Galactose oxidase/kelch repeat superfamily protein(AT4G03030)	Arabidopsis thaliana
DFRA_SYNY3	-5.91963	-5.93352	-7.34949	-7.51103	Putative dihydroflavonol 4-reductase	Synechocystis sp. (strain PCC 6803 / Kazusa)
CPNA2_ARATH	-5.91465	-5.92658	-7.62136	-7.75504	TCP-1/cpn60 chaperonin family protein(Cpn60alpha2)	Arabidopsis thaliana
BMS1_HUMAN	-5.89686	-5.9064	-5.86671	-6.00504	BMS1 ribosome biogenesis factor(BMS1)	Homo sapiens
MENB_ARATH	-5.88826	-4.80773	-7.12086	-7.2712	enoyl-CoA hydratase/isomerase D(ECHID)	Arabidopsis thaliana
SPC3A_ARATH	-5.86466	-5.23962	-5.86627	-5.38688	Signal peptidase subunit(AT3G05230)	Arabidopsis thaliana
1A17_ARATH	-5.85253	-5.05223	-6.74451	-6.87865	1-amino-cyclopropane-1-carboxylate synthase 7(ACS7)	Arabidopsis thaliana
DTX39_ARATH	-5.80487	-6.65298	-5.60442	-7.67653	MATE efflux family protein(AT4G21910)	Arabidopsis thaliana
NYC1_ARATH	-5.75487	-5.52175	-6.11944	-5.97252	NAD(P)-binding Rossmann-fold superfamily protein(NYC1)	Arabidopsis thaliana
EIF3A_TOBAC	-5.71392	-10.4079	-8.13874	-8.27379	eukaryotic translation initiation factor 3 subunit A-like(LOC107760201)	Nicotiana tabacum
RR6_ARATH	-5.59607	-3.65117	-8.47602	-7.79772	Translation elongation factor EF1B/ribosomal protein S6 family protein(AT1G64510)	Arabidopsis thaliana
OEP21_PEA	-5.54128	-9.93489	-7.94799	-8.08152	outer envelope pore protein 21, chloroplastic(LOC127085000)	Pisum sativum
LOFG2_ARATH	-5.52821	-6.28292	-5.98902	-7.05092	RING/U-box superfamily protein(LOG2)	Arabidopsis thaliana
Y3206_ARATH	-5.52282	-5.28111	-8.02915	-8.16196	DEAD/DEAH box helicase(AT3G02060)	Arabidopsis thaliana
SAD2_ARATH	-5.51446	-5.37895	-6.35084	-6.20345	ARM repeat superfamily protein(SAD2)	Arabidopsis thaliana
RNC1_ARATH	-5.49023	-7.79193	-7.01488	-7.15046	Ribonuclease III family protein(AT4G37510)	Arabidopsis thaliana
SBT26_ARATH	-5.44798	-3.92446	-6.72276	-6.86522	PA-domain containing subtilase family protein(AT4G30020)	Arabidopsis thaliana
SPL12_ARATH	-5.40252	-6.83727	-7.38559	-7.55022	squamosa promoter-binding protein-like 12(SPL12)	Arabidopsis thaliana
PP358_ARATH	-5.35997	-4.8258	-6.7077	-6.83719	Tetratricopeptide repeat (TPR)-like superfamily protein(EMB2453)	Arabidopsis thaliana
RS252_ARATH	-5.32163	-4.686	-8.68772	-8.00916	Ribosomal protein S25 family protein(AT2G21580)	Arabidopsis thaliana
COG6_ARATH	-5.23736	-7.38762	-6.36792	-8.48502	oligomeric golgi complex subunit(AT1G31780)	Arabidopsis thaliana
PCFS4_ARATH	-5.22081	-7.65216	-7.39835	-7.53921	PCF11P-similar protein 4(PCFS4)	Arabidopsis thaliana
BCHC2_ARATH	-5.13867	-4.90285	-6.77803	-8.28143	WD-40 repeat family protein / beige-like protein(AT2G45540)	Arabidopsis thaliana
HBP1B_WHEAT	-5.11198	-4.17302	-6.68426	-6.81294	transcription factor HBP-1b(c38)-like(LOC543403)	Triticum aestivum
FDH_EMENI	-5.11038	-3.94575	-5.65093	-5.7786	formate dehydrogenase aciA(ANIA_06525)	Aspergillus nidulans FGSC A4
PSRP2_ARATH	-5.09411	-3.19864	-8.98227	-7.69138	RNA-binding (RRM/RBD/RNP motifs) family protein(PSRP2)	Arabidopsis thaliana
GIGAN_ARATH	-5.08664	-4.20159	-7.45465	-7.59412	gigantea protein (GI)(GI)	Arabidopsis thaliana
NOV_ARATH	-5.07144	-5.39398	-8.45207	-8.59125	Histidine kinase-, DNA gyrase B-, and HSP90-like ATPase family protein(NOV)	Arabidopsis thaliana
APRL7_ARATH	-5.03239	-6.71188	-7.05706	-8.27019	APR-like 7(APRL7)	Arabidopsis thaliana
VPYL_MEDTR	-4.99935	-2.94817	-6.06368	-6.19573	protein VAPYRIN-LIKE-like(LOC11415982)	Medicago truncatula
PP178_ARATH	-4.94542	-5.99484	-5.05344	-6.76742	Pentatricopeptide repeat-containing protein GUN1, chloroplastic	Arabidopsis thaliana
LRK72_ARATH	-4.94049	-5.4143	-8.29024	-6.55572	Concanavalin A-like lectin protein kinase family protein(AT4G28350)	Arabidopsis thaliana
NHD1_ARATH	-4.90739	-4.10408	-6.63028	-6.75727	sodium:hydrogen antiporter 1(NHD1)	Arabidopsis thaliana
OBGC_ARATH	-4.8653	-2.81764	-6.71184	-6.85217	GTP1/OBG family protein(EMB269)	Arabidopsis thaliana
SCC3_ARATH	-4.82961	-5.49866	-7.5604	-7.69701	sister-chromatid cohesion protein 3(SCC3)	Arabidopsis thaliana
TBB3_SOYBN	-4.80756	-6.06876	-6.80433	-8.22036	tubulin beta chain(TUBB)	Glycine max
MCA1_ARATH	-4.78168	-2.81256	-7.42792	-7.56659	metacaspase 1(MC1)	Arabidopsis thaliana
RL261_ARATH	-4.7424	-4.33973	-7.17602	-8.33127	Translation protein SH3-like family protein(AT3G49910)	Arabidopsis thaliana
PDX2_ARATH	-4.6485	-4.78537	-7.27079	-5.68273	pyridoxine biosynthesis 2(PDX2)	Arabidopsis thaliana
73C10_BARVU	-4.6026	-4.85731	-6.25078	-6.51815	UDP-glycosyltransferase 73C10(UGT73C10)	Barbarea vulgaris
SOX_ARATH	-4.58918	-3.96628	-7.59183	-7.73348	FAD-dependent oxidoreductase family protein(AT2G24580)	Arabidopsis thaliana
AAP5_ARATH	-4.56743	-4.66307	-6.54111	-6.3812	amino acid permease 5(AAP5)	Arabidopsis thaliana
Y3725_ARATH	-4.55976	-7.08878	-6.42728	-6.56717	GTP-binding protein, HflX(AT3G49725)	Arabidopsis thaliana
SUVR5_ARATH	-4.53536	-4.49498	-7.19827	-7.33881	histone-lysine N-methyltransferase SUVR5(SUVR5)	Arabidopsis thaliana
EBP2_ARATH	-4.52268	-9.30872	-8.19202	-7.4576	rRNA processing protein-like protein(AT3G22660)	Arabidopsis thaliana
LIL31_ARATH	-4.50355	-3.86442	-8.56579	-8.34832	Chlorophyll A-B binding family protein(LIL3:1)	Arabidopsis thaliana
PP151_ARATH	-4.43993	-4.81347	-5.26114	-6.06071	Pentatricopeptide repeat (PPR) superfamily protein(SLO2)	Arabidopsis thaliana
S40A3_ARATH	-4.42873	-4.24199	-6.35944	-6.48763	iron-regulated protein 3(IREG3)	Arabidopsis thaliana
MCA4_ARATH	-4.42124	-4.05423	-7.29041	-7.44833	metacaspase 4(MC4)	Arabidopsis thaliana
RID2_ARATH	-4.42007	-3.46598	-6.3489	-6.48572	S-adenosyl-L-methionine-dependent methyltransferases superfamily protein(RID2)	Arabidopsis thaliana
IDE1_ARATH	-4.3571	-5.03665	-6.50132	-6.63066	Insulinase (Peptidase family M16) family protein(AT2G41790)	Arabidopsis thaliana
FUT11_ARATH	-4.34462	-3.91768	-6.79995	-6.93397	fucosyltransferase 11(FUT11)	Arabidopsis thaliana
SYE_TOBAC	-4.30737	-4.25854	-6.7526	-6.88854	glutamate--tRNA ligase, chloroplastic/mitochondrial(LOC107784556)	Nicotiana tabacum
RPB5A_ARATH	-4.29391	-3.7431	-6.99854	-7.78313	Eukaryotic rpb5 RNA polymerase subunit family protein(NRPB5)	Arabidopsis thaliana
RS27A_SOLTU	-4.25159	-2.47394	-8.80742	-7.71343	putative ubiquitin extension protein(LOC102577606)	Solanum tuberosum
SODCP_PEA	-4.24355	-6.01593	-7.95896	-8.15582	superoxide dismutase [Cu-Zn], chloroplastic(LOC127107584)	Pisum sativum
RL4B_ARATH	-4.21927	-3.06065	-8.08863	-8.92098	Ribosomal protein L4/L1 family(AT5G02870)	Arabidopsis thaliana
RBM42_BOVIN	-4.18775	-6.36126	-4.94253	-7.03198	RNA binding motif protein 42(RBM42)	Bos taurus
MDAR4_ARATH	-4.06666	-3.08462	-7.83063	-7.96958	monodehydroascorbate reductase 4(MDAR4)	Arabidopsis thaliana
PMT2_ARATH	-4.05983	-4.18757	-8.08793	-7.87243	S-adenosyl-L-methionine-dependent methyltransferases superfamily protein(AT1G26850)	Arabidopsis thaliana
LEUC_ARATH	-3.99084	-7.36745	-8.33902	-8.49696	isopropyl malate isomerase large subunit 1(IIL1)	Arabidopsis thaliana
CFIS2_ARATH	-3.92108	-9.40655	-4.67084	-9.68274	Cleavage/polyadenylation specificity factor, 25kDa subunit(AT4G25550)	Arabidopsis thaliana
CKX7_ARATH	-3.70031	-4.29891	-6.71612	-6.85076	cytokinin oxidase 7(CKX7)	Arabidopsis thaliana
5FCLL_ARATH	-3.68014	-3.73968	-8.23375	-8.37374	NagB/RpiA/CoA transferase-like superfamily protein(COG0212)	Arabidopsis thaliana
PUB50_ARATH	-3.67169	-5.81901	-6.20852	-6.34849	U-box domain-containing protein kinase family protein(AT5G65500)	Arabidopsis thaliana
UBC11_ARATH	-3.59065	-3.41906	-6.44984	-6.57942	ubiquitin-conjugating enzyme 11(UBC11)	Arabidopsis thaliana
MSSP3_ARATH	-3.51654	-7.97979	-4.3959	-7.22018	tonoplast monosaccharide transporter3(TMT3)	Arabidopsis thaliana
MED23_ARATH	-3.50881	-4.18632	-6.18989	-6.32465	mediator of RNA polymerase II transcription subunit(AT1G23230)	Arabidopsis thaliana
SFH13_ARATH	-3.48749	-2.90202	-6.20899	-6.33861	Sec14p-like phosphatidylinositol transfer family protein(AT1G55690)	Arabidopsis thaliana
RPP2A_ARATH	-3.46093	-5.59212	-6.6016	-6.74297	nucleoside-triphosphatase/transmembrane receptor/nucleotide binding/ATP binding protein(AT4G19500)	Arabidopsis thaliana
IDH1_ARATH	-3.45893	-4.36987	-6.26107	-6.3881	isocitrate dehydrogenase 1(IDH1)	Arabidopsis thaliana
TIC22_PEA	-3.40621	-3.08529	-7.50922	-7.67911	protein TIC 22, chloroplastic(LOC127088142)	Pisum sativum
NRPA1_ARATH	-3.39574	-4.1525	-6.61219	-6.74018	nuclear RNA polymerase A1(NRPA1)	Arabidopsis thaliana
RK9_PEA	-3.36562	-2.85208	-8.7012	-8.02082	50S ribosomal protein L9, chloroplastic(LOC127100859)	Pisum sativum
AOX4_ARATH	-3.3536	-3.16398	-8.72221	-8.05628	Alternative oxidase family protein(IM)	Arabidopsis thaliana
MSSP2_ARATH	-3.33824	-3.31824	-6.71008	-6.84526	tonoplast monosaccharide transporter2(TMT2)	Arabidopsis thaliana
PPR45_ARATH	-3.27876	-3.75366	-6.09877	-6.2393	Tetratricopeptide repeat (TPR)-like superfamily protein(ECB2)	Arabidopsis thaliana
CNX1_ARATH	-3.25934	-3.78413	-7.25429	-7.39046	molybdopterin biosynthesis CNX1 protein / molybdenum cofactor biosynthesis enzyme CNX1 (CNX1)(B73)	Arabidopsis thaliana
SKI25_ARATH	-3.2502	-5.6854	-6.13627	-6.27034	KAR-UP F-box 1(KUF1)	Arabidopsis thaliana
SYEM_ARATH	-3.21509	-3.43021	-7.65369	-7.79371	glutamate tRNA synthetase(ERS)	Arabidopsis thaliana
U74F2_ARATH	-3.18671	-3.5596	-6.32738	-6.46531	UDP-glucosyltransferase 74F2(UGT74F2)	Arabidopsis thaliana
AATP4_ARATH	-3.1443	-4.32315	-6.51379	-6.6547	P-loop containing nucleoside triphosphate hydrolases superfamily protein(AT2G46620)	Arabidopsis thaliana
CALS3_ARATH	-3.10931	-6.67635	-7.49257	-7.66389	glucan synthase-like 12(GSL12)	Arabidopsis thaliana
PIFI_ARATH	-3.10815	-3.7563	-5.76465	-6.41509	post-illumination chlorophyll fluorescence increase(PIFI)	Arabidopsis thaliana
SAP5_ARATH	-3.09803	-2.97987	-9.20126	-9.34888	A20/AN1-like zinc finger family protein(SAP5)	Arabidopsis thaliana
CYP95_ARATH	-3.08698	-3.03935	-6.28242	-6.41074	Cyclophilin-like peptidyl-prolyl cis-trans isomerase family protein(AT4G32420)	Arabidopsis thaliana
DNJA6_ARATH	-3.05153	-2.92029	-8.47303	-8.71691	DNAJ heat shock family protein(AT2G22360)	Arabidopsis thaliana
PP145_ARATH	-3.01043	-2.76528	-5.97801	-6.11331	Pentatricopeptide repeat (PPR) superfamily protein(OTP85)	Arabidopsis thaliana
RENT1_ARATH	-3.00625	-3.09801	-6.62434	-6.75276	RNA helicase(LBA1)	Arabidopsis thaliana
DSK2B_ARATH	-2.94167	-4.31387	-7.52713	-7.69556	ubiquitin family protein(DSK2)	Arabidopsis thaliana
TWIH_ARATH	-2.89299	-3.22921	-6.96139	-7.92263	toprim domain-containing protein(AT1G30680)	Arabidopsis thaliana
SRL1_ARATH	-2.85695	-2.54085	-7.96693	-8.10055	PRP38 family protein(ATSRL1)	Arabidopsis thaliana
ISE2_ARATH	-2.79728	-5.1263	-7.05516	-7.19018	DEAD/DEAH box helicase(EMB25)	Arabidopsis thaliana
KEA1_ARATH	-2.77782	-2.47123	-7.15843	-7.31302	K+ efflux antiporter 1(KEA1)	Arabidopsis thaliana
UBP24_ARATH	-2.73244	-2.9085	-8.23051	-8.58324	ubiquitin-specific protease 24(UBP24)	Arabidopsis thaliana
Y2706_ARATH	-2.57913	-3.20691	-6.66841	-6.79652	Protein kinase superfamily protein(PTI1-4)	Arabidopsis thaliana
FAH_ARATH	-2.55074	-6.25924	-8.68985	-8.84138	fumarylacetoacetase(AT1G12050)	Arabidopsis thaliana
MNMG_SYNY3	-2.49412	-3.0685	-6.02603	-6.1556	tRNA uridine 5-carboxymethylaminomethyl modification enzyme	Synechocystis sp. (strain PCC 6803 / Kazusa)
TI110_PEA	-2.36022	-2.5497	-8.2325	-8.37165	protein TIC110, chloroplastic(LOC127118464)	Pisum sativum
FTSI5_ARATH	-2.34454	-2.39064	-8.35543	-8.37986	FtsH extracellular protease family(emb2458)	Arabidopsis thaliana
C7A67_MEDTR	-2.29917	-5.70651	-6.98953	-7.13364	cytochrome P450 716A67-like(LOC25486186)	Medicago truncatula
CDC5L_ARATH	-2.27134	-2.56772	-7.36533	-7.50453	cell division cycle 5(CDC5)	Arabidopsis thaliana
Y3295_ARATH	-2.25923	-4.22878	-7.5772	-7.71482	CBS / octicosapeptide/Phox/Bemp1 (PB1) domains-containing protein(AT3G52950)	Arabidopsis thaliana
TRM51_VITVI	-2.11999	-2.71925	-6.59767	-6.73912	tRNA (guanine(37)-N1)-methyltransferase 1-like(LOC100241770)	Vitis vinifera
TKTC_CRAPL	-11.5693	-9.76393	-10.3602	-10.44	Transketolase, chloroplastic(TKT3)	Craterostigma plantagineum
RBS_MEDSA	-11.5142	-11.7283	-9.82535	-9.69125	Ribulose bisphosphate carboxylase small subunit, chloroplastic(RBCS)	Medicago sativa
ROC5_NICSY	-11.2425	-11.1101	-8.41902	-8.84164	33 kDa ribonucleoprotein, chloroplastic (ROC5_NICSY)	Nicotiana sylvestris
STR9_ARATH	-11.2272	-11.1593	-6.92291	-7.07126	Rhodanese/Cell cycle control phosphatase superfamily protein(AT2G42220)	Arabidopsis thaliana
THI4_CITSI	-10.9585	-10.9195	-8.14043	-8.2887	thiamine thiazole synthase, chloroplastic-like(LOC102626594)	Citrus sinensis
ISPE_SOLLC	-10.9308	-8.02825	-8.97108	-6.5041	4-diphosphocytidyl-2-C-methyl-D-erythritol kinase, chloroplastic/chromoplastic(ispE)	Solanum lycopersicum
HSP11_PEA	-10.9185	-10.9289	-8.84241	-9.00524	18.1 kDa class I heat shock protein(HSP18.1)	Pisum sativum
LRX4_ARATH	-10.8726	-10.7839	-7.05696	-7.19886	Leucine-rich repeat (LRR) family protein(AT3G24480)	Arabidopsis thaliana
CHLP_ARATH	-10.8346	-10.7814	-7.43296	-7.60525	Pyridine nucleotide-disulfide oxidoreductase family protein(AT1G74470)	Arabidopsis thaliana
SNAT2_ORYSJ	-10.6799	-8.63037	-7.06629	-6.90638	serotonin N-acetyltransferase 2, chloroplastic-like(LOC4344423)	Oryza sativa Japonica Group
PUR5_VIGUN	-10.6782	-10.6113	-7.02774	-7.16908	phosphoribosylformylglycinamidine cyclo-ligase, chloroplastic/mitochondrial(PUR5)	Vigna unguiculata
CP31A_ARATH	-10.6635	-11.6385	-9.34495	-9.56134	31-kDa RNA binding protein(RBP31)	Arabidopsis thaliana
PGL1B_ARATH	-10.6387	-10.6645	-9.09847	-9.20358	PGR5-like B(PGRL1B)	Arabidopsis thaliana
KPPR_MESCR	-10.6334	-9.79595	-9.12382	-9.94535	Phosphoribulokinase, chloroplastic (KPPR_MESCR)	Mesembryanthemum crystallinum
SYWM_ARATH	-10.5736	-10.5172	-7.29358	-7.4342	Nucleotidylyl transferase superfamily protein(OVA4)	Arabidopsis thaliana
STEP1_ARATH	-10.4953	-11.0455	-6.51881	-7.07727	stress enhanced protein 1(SEP1)	Arabidopsis thaliana
RS6_ASPOF	-10.3595	-10.3025	-8.40104	-8.63705	40S ribosomal protein S6(LOC109833366)	Asparagus officinalis
PGKH_WHEAT	-10.2755	-10.2296	-8.64221	-8.84538	phosphoglycerate kinase, chloroplastic-like(LOC543496)	Triticum aestivum
IF5A_SENVE	-10.2053	-10.1814	-8.12244	-8.27067	Eukaryotic translation initiation factor 5A(EIFSV1)	Senecio vernalis
FT_ARATH	-10.1397	-9.21653	-9.07583	-8.90795	PEBP (phosphatidylethanolamine-binding protein) family protein(FT)	Arabidopsis thaliana
FTSI1_ARATH	-10.1235	-10.073	-6.88426	-7.02464	FtsH extracellular protease family(FtsHi1)	Arabidopsis thaliana
CHLM_ARATH	-10.1138	-10.0681	-6.88305	-7.02511	magnesium-protoporphyrin IX methyltransferase(CHLM)	Arabidopsis thaliana
RCA1_LARTR	-10.0622	-9.24385	-10.0875	-9.00608	Ribulose bisphosphate carboxylase/oxygenase activase 1, chloroplastic(RCA1)	Larrea tridentata
