# Supplementary material for: Multi-Omics Analysis of Vicia cracca Responses to Chronic Radiation Exposure in the Chernobyl Exclusion Zone
Source: Plants (Basel). 2023 Jun 14;12(12):2318. doi: 10.3390/plants12122318 (PMC10300722; doi:10.3390/plants12122318)
Supplement: Supplementary file 1 [file plants-12-02318-s001.zip › Table S3 Proteomic results.xlsx]

## Sheet: General
Results of the non-targeted proteomic analysis of samples from radioactively contaminated plots compared to the control

## Sheet: Proteome
Protein ID	Log2FC				Protein name	Gene	Organism
	Kulazhin-Babchin	Masany-Babchin	Kulazhin-Lomysh	Masany-Lomysh
A0A0F6NLS6_VICSA	22.7226	21.2978	-1.62048	-3.04535	Photosystem II CP47 reaction center protein	psbB	Vicia sativa		Log2FC ≥ |1|
A0A0F6NLU0_VICSA	-0.331854	-0.387299	-0.748423	-0.803868	ATP synthase subunit beta, chloroplastic	atpB	Vicia sativa
A0A0Y0UTM1_VICVI	-0.482928	-0.355806	-0.347952	-0.220829	ATP synthase subunit beta, chloroplastic	atpB	Vicia villosa
A0A7H5FY34_9FABA	-2.92179	-3.9782	-2.49989	-3.5563	Ribulose bisphosphate carboxylase large chain	rbcL	Vicia sepium
O04919_VICFA	0.406621	-0.916744	-0.574639	-1.898	Lipoxygenase	LOX1	Vicia faba
H9BPH6_VICFA	0.42338	0.372302	0.42826	0.377181	Pathogenesis-related protein 10	PR10	Vicia faba
A0A0Y0UC62_9FABA	-1.08215	-1.30839	-0.246538	-0.472777	Photosystem II CP47 reaction center protein	psbB	Vicia americana var. minor
L7UP05_VICFA	-0.722213	-0.955015	-0.2399	-0.472701	Heat shock protein 17.9		Vicia faba
A0A0F6NLZ3_VICSA	-0.479934	-0.585601	-0.724886	-0.830552	50S ribosomal protein L16, chloroplastic	rpl16	Vicia sativa
A0A1Q1N6P8_VICSA	-0.133827	-0.22066	-0.156535	-0.243368	Superoxide dismutase [Cu-Zn]		Vicia sativa
A0A0X8GH57_VICVI	-0.837682	-0.823241	0.802806	0.817248	50S ribosomal protein L16, chloroplastic	rpl16	Vicia villosa
A0A3S0QJ01_9HYPH	-0.148868	-0.155004	-0.109261	-0.115397	ATP synthase subunit beta	atpD	Rhizobium anhuiense
A4UTS0_PEA	0.231917	-0.0367094	-0.138234	-0.406861	Chloroplast glutamate/malate translocator		Pisum sativum
L7R5T6_9FABA	-0.0512526	-0.0775007	-0.00642437	-0.0326725	Ribulose bisphosphate carboxylase large chain	rbcL	Vicia cypria
A0A023I2L5_VICFA	-0.392556	-0.204414	-0.392084	-0.203941	Cytochrome b559 subunit beta	psbF
A2ICG3_VICSA	-0.113873	-0.124179	-0.0978545	-0.10816	OASTL		Vicia sativa
A0A7M3T341_VICFA	-0.908981	-0.493277	-1.18162	-0.765919	Long chain acyl-CoA synthetase 9	LACS9	Vicia faba
C6FJU1_9FABA	20.5659	21.4655	-2.05388	-1.15426	Ribulose bisphosphate carboxylase large chain	rbcL	Vicia sepium
A0A1X7BYR4_VICFA	1.092	0.884706	0.550369	0.34308	Pathogenesis-related protein 10	DRR49a	Vicia faba
A0A1X7QH12_VICFA	-0.567481	-0.447015	-0.421727	-0.301261	chitinase	PR	Vicia faba
A0A023I2M8_VICFA	-0.0501445	-0.0471662	-0.0491518	-0.0461735	Photosystem II CP43 reaction center protein	psbC	Vicia faba
A0A385CA75_9FABA	-0.0739117	-0.0581399	-0.0446074	-0.0288356	Photosystem I P700 chlorophyll a apoprotein A1	psaA	Vicia sepium
A0A6M4SRS2_9FABA	-0.0674083	-0.0462521	-0.0507591	-0.0296029	Photosystem I P700 chlorophyll a apoprotein A2	psaB	Vicia bungei
B5LRC2_VICFA	-0.0817384	-0.0666069	-0.0537289	-0.0385974	Heat shock protein 70.1		Vicia faba
A0A7D4WW34_9FABA	-0.101572	-0.121978	0.400753	0.380346	ATP synthase epsilon chain, chloroplastic	atpE	Vicia ramuliflora
Q41647_VICFA	-0.0611775	-0.0405459	-0.0796361	-0.0590045	P-type H+-ATPase	VHA2	Vicia faba
Q7XAD3_VICFA	-0.107899	-0.135688	0.00615139	-0.0216373	P-type H+-ATPase		Vicia faba
D5LN06_VICSA	-0.0634453	-0.0666299	-0.0419454	-0.04513	Actin	ACT11	Vicia sativa
A0A3S0QBA0_9HYPH	-0.0392703	-0.0621053	-0.0277411	-0.0505761	Glyceraldehyde-3-phosphate dehydrogenase	gap	Rhizobium anhuiense
A0A432NJU8_9HYPH	-0.0386971	-0.102829	-0.0168646	-0.0809969	Glycine dehydrogenase (decarboxylating)	gcvP	Rhizobium anhuiense
A0A0Y0UBE2_9FABA	-0.0866388	-0.10281	-0.0124053	-0.0285766	NAD(P)H-quinone oxidoreductase subunit K, chloroplastic	ndhK	Vicia americana var. minor
A0A6M4SRC2_9FABA	-0.0537153	-0.0525303	-0.0326513	-0.0314663	Photosystem II D2 protein	psbD	Vicia bungei
L7R5T1_VICSN	-0.409481	-0.356799	-0.440198	-0.387516	ribulose-bisphosphate carboxylase	rbcL	Vicia sativa subsp. nigra
A0A0Y0UTJ9_VICVI	-0.0538565	-0.0660805	-0.0173052	-0.0295291	ATP synthase subunit alpha, chloroplastic	atpA	Vicia villosa
Q9AVP6_VICFA	-0.0182715	-0.0240826	-0.0922801	-0.0980912	Plasma membrane ATPase	vha4	Vicia faba
C4TNZ9_9FABA	-0.051144	-0.0237613	-0.0583518	-0.0309691	Chlorophyll a-b binding protein, chloroplastic	Cab8	Vicia cinerea
Q41648_VICFA	-0.0688433	-0.0753767	-0.0309298	-0.0374632	VHA1 protein	VHA1	Vicia faba
A0A1B2EIE5_9HYPH	-0.0409561	-0.0568572	-0.0332087	-0.0491099	Chaperone protein DnaK	dnaK	Microvirga ossetica
D5M8H2_VICSA	-0.0460659	-0.0594862	-0.0267611	-0.0401814	Actin	ACT7	Vicia sativa
A0A1B2EGZ8_9HYPH	-0.187575	-0.0399868	-0.181587	-0.0339996	ATP synthase subunit alpha	atpA	Microvirga ossetica
A0A2U8T5W7_VICFA	-0.0454956	-0.0403546	-0.0319168	-0.0267757	PsbA	psbA	Vicia faba
A0A0Y0UFW6_VICVI	-0.042401	-0.0436357	-0.021174	-0.0224087	Photosystem II CP47 reaction center protein	psbB	Vicia villosa
A0A0Y0UBX1_9FABA	-0.0518984	-0.0360432	-0.021553	-0.00569785	Photosystem I iron-sulfur center	psaC	Vicia americana
T2KTK7_VICCR	-0.0264501	-0.0367551	-0.0107608	-0.0210658	Ribulose bisphosphate carboxylase large chain	rbcL	Vicia cracca
R4IV40_VICFA	-0.037921	-0.0267093	-0.0300528	-0.018841	ATP synthase subunit alpha		Vicia faba
B6RPT3_VICFA	-0.0427707	-0.0340948	-0.028863	-0.0201871	phosphogluconate dehydrogenase (NADP(+)-dependent, decarboxylating)	PGDH
A0A0P0A139_VICFA	-0.0327096	-0.0525222	0.00137604	-0.0184366	Ribulose bisphosphate carboxylase large chain	rbcL	Vicia faba
A0A7T5BXX5_VICCR	0.00506429	-0.00665011	0.0473691	0.0356547	ATP synthase subunit beta, chloroplastic	atpB	Vicia cracca
A0A110BE79_VICVI	0.0885247	0.0400469	0.0573462	0.00886834	30S ribosomal protein S3, chloroplastic	rps3	Vicia villosa
A0A120IGG0_9FABA	24.5289	24.5212	1.63827	1.63057	ATP synthase epsilon chain, chloroplastic	atpE	Vicia americana
O82724_VICFA	0.0602488	0.0288168	0.0960362	0.0646041	Pepc2 protein (Phosphoenolpyruvate carboxylase protein)	pepc2	Vicia faba
H9BPI0_VICFA	0.732129	0.704797	0.0747901	0.0474583	Pathogenesis-related protein 5	PR5	Vicia faba
A0A385CA45_9FABA	0.726471	0.600353	0.535807	0.409689	Ribosomal protein S8	rps8	Vicia sepium
D2CPU7_VICFA	0.669987	0.605225	0.162641	0.097878	Putative ACC oxidase	ACO2	Vicia faba
A0A385CBI5_9FABA	0.334676	0.326404	-0.0407923	-0.0490648	ATP synthase subunit alpha, chloroplastic	atpA	Vicia sepium
A0A7T5BY44_VICCR	0.0617805	0.0154258	0.698547	0.652193	ATP synthase subunit b, chloroplastic	atpF	Vicia cracca
A0A7T5BY54_VICCR	24.6039	24.6183	2.75531	2.76971	Photosystem II CP47 reaction center protein	psbB	Vicia cracca
A0A140G3C5_VICSA	0	0	-23.9143	-23.9143	Photosystem I P700 chlorophyll a apoprotein A1	psaA	Vicia sativa
A0A6M4SPB4_9FABA	0	0	-23.3245	-23.3245	30S ribosomal protein S7, chloroplastic	rps7	Vicia bungei
A0A0F6NM31_VICSA	0	0	-24.5582	-24.5582	Cytochrome b6	petB	Vicia sativa
A0A0F6NM36_VICSA	0	0	-23.9931	-23.9931	Cytochrome b559 subunit alpha	psbE	Vicia sativa
A0A0F6NLU6_VICSA	-21.8821	-21.8821	-24.5217	-24.5217	Cytochrome f	petA	Vicia sativa
A0A0F6NLR2_VICSA	-22.4713	-22.4713	-23.6031	-23.6031	NAD(P)H-quinone oxidoreductase subunit H, chloroplastic	ndhH	Vicia sativa
A0A7T4XAP1_VICCR	24.4556	24.4428	24.4556	24.4428	Cytochrome f	petA	Vicia cracca
A0A023I2W5_VICFA	20.4761	0	-3.59728	-24.0733	Photosystem I iron-sulfur center	psaC	Vicia faba
A0A6M4SRB6_9FABA	0	20.202	-23.5398	-3.33778	ATP synthase subunit alpha, chloroplastic	atpA	Vicia bungei
O93184_PEMV1	0.594177	0.0324186	-1.18326	-1.74502	Readthrough protein		Pea enation mosaic virus-1
P93618_VICFA	-1.37593	1.0442	-2.55691	-0.136772	Asparagine synthetase [glutamine-hydrolyzing]	VfAS1	Vicia faba
C4TP27_9FABA	-1.58618	0.483426	-2.06029	0.0093134	Dehydrin b	DHNb	Vicia monantha
A0A120IH24_VICVI	-0.0420414	-0.424479	0.685818	0.303381	30S ribosomal protein S4, chloroplastic	rps4	Vicia villosa
A0A1Q1N6Q3_VICSA	-0.0670477	-0.0347775	-0.0350823	-0.00281214	Superoxide dismutase		Vicia sativa
S5RBC6_VICFA	-0.0235712	0.232186	-0.203948	0.0518093	Mitogen activate protein kinase	MAPK	Vicia faba
Q84NF9_9FABA	0.608318	0.580514	-0.0454624	-0.0732666	Histone H1	his1-1	Vicia hirsuta
Q9FXL2_VICFA	0.373168	-0.403828	0.10983	-0.667166	Vf14-3-3c protein	vf14-3-3c	Vicia faba
Q9MB05_VICFA	-0.672237	-0.0904915	-0.558384	0.0233611	Serine/threonine-protein phosphatase	vfPP2Ac-2	Vicia faba
A0A0F6NLJ7_VICSA	-0.0682366	-0.913806	0.0631988	-0.782371	NAD(P)H-quinone oxidoreductase subunit J, chloroplastic	ndhJ	Vicia sativa
A0A2I7MKT5_RHISP	-0.0118821	0.162443	-0.00542464	0.168901	ATP synthase beta subunit	atpD	Rhizobium sp
Q9ZRW9_VICFA	-0.065441	-0.0579444	0.00805442	0.015551	Polyubiquitin		Vicia faba
A0A1I9RZU4_9PEZI	-0.0316032	-0.0279008	-0.00809127	-0.00438886	Actin	ACT	Colletotrichum lentis
Q9MB04_VICFA	-0.0122569	-0.163343	1.16349	1.0124	Serine/threonine-protein phosphatase	vfPP2Ac-3	Vicia faba
A0A432NP49_9HYPH	0.00672016	-0.0475825	0.0151489	-0.0391537	50S ribosomal protein L2	rplB	Rhizobium anhuiense
Q8LK17_VICFA	-0.000772899	-0.0132833	-0.00971842	-0.0222288	Chlorophyll a-b binding protein, chloroplastic	CHLOR1	Vicia faba
A4UTS5_PEA	-0.0050306	-0.00594371	-0.0162282	-0.0171413	Ferredoxin--NADP reductase, chloroplastic		Pisum sativum
B5LRC5_VICFA	0.52544	0.501954	0.6573	0.633814	Glutathione reductase		Vicia faba
O82723_VICFA	-0.0269226	-0.0727412	0.0639921	0.0181734	phosphoenolpyruvate carboxylase	pepc1	Vicia faba
A0A173H230_VICFA	24.3402	24.2538	0.563934	0.477576	Early nodulin-like protein 2	ENODL2	Vicia faba
B5LRC0_VICFA	0.00601902	-0.0209994	0.017772	-0.00924634	Catalase		Vicia faba
A0A6M4SP94_9FABA	-0.0569437	-0.0582337	0.236407	0.235117	Cytochrome b6	petB	Vicia bungei
A0A1B2EKC5_9HYPH	-0.00691537	0.0329042	-0.0304456	0.00937399	Elongation factor Tu	tuf	Microvirga ossetica
A0A0X8GIW6_9FABA	-0.261384	-0.462663	-0.211995	-0.413274	NADH dehydrogenase subunit 7		Vicia americana
Q7DLK9_VICFA	-0.0108376	-0.0436497	0.0505553	0.0177432	Guanine nucleotide regulatory protein		Vicia faba
O64456_VICFA	0.0115562	0.000624912	0.00618137	-0.00474993	Peptidyl-prolyl cis-trans isomerase	vcCyP	Vicia faba
Q41671_VICFA	-0.132766	0.115108	-0.230266	0.0176076	Pre-pro-cysteine proteinase	VFCYSPRO	Vicia faba
M1GCP8_VICFA	0.642852	0.58571	0.0234199	-0.0337219	Glutamate decarboxylase		Vicia faba
A0A0F6NM34_VICSA	0.629274	0.618548	-0.00415539	-0.0148814	ATP synthase subunit b, chloroplastic	atpF	Vicia sativa
A8VI47_9BRAD	-0.417077	0.77681	-0.735467	0.45842	ATP synthase beta subunit	atpD	Bradyrhizobium yuanmingense
A0A3S0QFD1_9HYPH	-0.601192	-1.32361	0.39631	-0.32611	Glutamine synthetase		Rhizobium anhuiense
A0A0Y0UCD3_9FABA	0.00298739	-0.0395709	0.0721427	0.0295844	Cytochrome b559 subunit alpha	psbE	Vicia americana
A0A1B2EFI4_9HYPH	-0.116286	0.0169771	-0.10426	0.0290024	Adenosylhomocysteinase	ahcY	Microvirga ossetica
A0A023I2X5_VICFA	0.0146945	-0.034746	0.069075	0.0196345	Photosystem II reaction center protein H	psbH	Vicia faba
Q04918_PEA	0.00871844	0.0205596	0.0201843	0.0320255	Chlorophyll a-b binding protein, chloroplastic	Lhcb3*1	Pisum sativum
A0A385CCF2_9FABA	0.00721194	-0.0730277	0.12331	0.0430703	NAD(P)H-quinone oxidoreductase subunit H, chloroplastic	ndhH	Vicia sepium
A0A023I2L9_VICFA	0.0350721	0.0109665	0.0414353	0.0173296	Cytochrome b6-f complex subunit 4	petD	Vicia faba
A0A0Y0UF12_VICVI	-0.00789404	-0.0325418	0.0950302	0.0703824	Cytochrome f	petA	Vicia villosa
Q7XAT4_PHAAT	-0.61304	-1.39482	22.9916	22.2098	Actin		Phaseolus acutifolius
A0A7T5BY76_VICCR	3.90488	3.9068	24.6149	24.6168	ATP synthase subunit alpha, chloroplastic	atpA	Vicia cracca
