# Supplementary material for: Multi-Omics Analysis of Vicia cracca Responses to Chronic Radiation Exposure in the Chernobyl Exclusion Zone
Source: Plants (Basel). 2023 Jun 14;12(12):2318. doi: 10.3390/plants12122318 (PMC10300722; doi:10.3390/plants12122318)
Supplement: Supplementary file 1 [file plants-12-02318-s001.zip › Table S4 Metabolomic results.xlsx]

## Sheet: Metabolome
Concentrations of metabolites obtained by GC-MS in V. cracca from control and contaminated plots (μg/mg)
Number	Metabolite Name	Bab_Control				Lom_Control				Kul_Contaminated				Mas_Contaminated
		1	2	3	4	1	2	3	4	1	2	3	4	1	2	3	4
1	4-hydroxyproline	6.46e-05	0.000144194	0.000209799	-	0.000343225	0.000563718	0.000587223	0.000182899	0.000298139	7.87926e-05	0.000240961	8.27039e-05	-	0.000388324	0.000692019	0.000152393
2	a-Aminoadipate	0.000151364	0.000462975	0.000537441	-	0.00135488	0.00246035	0.0325205	0.00582397	0.000115729	5.32315e-05	0.000231799	4.99755e-05	0.00106343	0.00139552	0.00834294	0.000472351
3	Alanine	0.042196	0.0421785	0.0296504	0.0083175	0.0924792	0.104788	0.138459	0.0512684	0.0573277	0.0246892	0.140923	0.0251595	0.104311	0.0833667	0.0637302	0.0244328
4	Arginine	0.00647517	0.00143948	0.00115408	0.000897056	0.00841153	0.00630027	0.0420586	0.00944905	0.00320161	0.00119836	0.00521347	0.0014944	0.00112634	0.00116668	0.00229928	0.000759644
5	Asparagine	0.0159093	0.0118614	0.0034466	0.00184695	0.0174253	0.0202867	0.579839	0.0539931	0.0198103	0.00158125	0.50931	0.00576333	0.0109281	0.0267881	0.215461	0.0211148
6	Aspartate	0.0191207	0.0204291	0.0131705	0.0403487	0.0877071	0.0763932	0.205054	0.0449428	0.044251	0.0109531	0.0239433	0.012031	0.038666	0.0529542	0.102888	0.0131484
7	beta-Alanine	0.000890875	0.00121824	0.00198106	0.000433351	0.000955216	0.000999959	0.0176023	0.002563	0.00163089	0.000535782	0.00478203	0.000879783	0.00213746	0.00286703	0.007588	0.00157574
8	Cysteine	-	0.00172699	2.8864e-05	-	0.000265002	0.000523158	-	0.000422282	0.000265364	0.00034674	0.00102558	0.000183864	0.00177723	0.000260426	0.00032375	1.4324e-05
9	Cystine	2.4746e-05	5.2382e-05	5.8878e-05	1.59e-05	3.6228e-05	2.1986e-05	0.00122326	-	2.8452e-05	2.6254e-05	8.6454e-05	3.3608e-05	0.000125132	0.000105606	0.000107384	2.284e-05
10	GABA	0.00909853	0.0196826	0.0187457	0.00206468	0.0214977	0.0327691	0.132285	0.0393238	0.0132777	0.0135424	0.0320728	0.0101864	0.075337	0.108136	0.0499081	0.0233781
11	Glutamine	0.0324623	0.0274148	0.0214637	0.012095	0.0723258	0.0542815	0.219078	0.0487307	0.0370714	0.0125391	0.0701844	0.0133626	0.0275767	0.0344693	0.0798601	0.00972232
12	Glutamate	0.044632	0.0687488	0.0651275	0.0719074	0.250152	0.267253	0.525491	0.147909	0.122492	0.0466732	0.134119	0.0602146	0.215746	0.156141	0.255136	0.0461485
13	Glycine	0.00172795	0.00373015	0.00415733	0.00236522	0.00224998	0.00189632	0.0202454	0.0034088	0.00474359	0.00311267	0.00976246	0.0048291	0.00467339	0.0145213	0.0168766	0.00349197
14	Histidine	0.000257575	0.00328852	0.00267297	0.000687692	0.00388617	0.00329981	0.033277	0.00487444	0.00327191	0.000582012	0.0152898	0.000980742	0.0192704	0.0101546	0.0202448	0.00134247
15	Homoserine	0.00028797	0.000313888	0.000252396	0.000827802	0.00018053	0.00012717	0.000209662	0.000113568	0.00019029	8.708e-05	0.00075603	0.000132968	0.00042527	0.000214812	0.000242278	7.5272e-05
16	Isoleucine	0.00135971	0.016954	0.0167629	0.0125493	0.0140828	0.019015	0.305186	0.0499156	0.00914351	0.00638576	0.0279426	0.0113972	0.0530075	0.119831	0.134258	0.0342761
17	Leucine	0.00150487	0.0146615	0.0329233	0.0277372	0.0217082	0.0196653	0.192234	0.0376519	0.0090005	0.00846878	0.0161166	0.0182644	0.0297734	0.08983	0.0923851	0.0275449
18	Lysine	0.000759836	0.000860334	0.0010296	0.00100994	0.00555701	0.00533809	0.018175	0.00531565	0.00168857	0.000836129	0.00208775	0.00151422	0.00289948	0.00433729	0.00509466	0.00146934
19	Methionine	9.83711e-05	0.000134416	0.000145001	0.000289008	0.00126174	0.00108773	0.00521286	0.000826511	0.000316817	0.000202905	0.000411069	0.000316041	0.000903667	0.00138471	0.00445697	0.000335594
20	Phenylalanine	0.00305104	0.0129378	0.0263586	0.0165336	0.0197222	0.0159576	0.169635	0.0538265	0.0140727	0.0108269	0.0401806	0.015876	0.00848068	0.019385	0.0457215	0.00647663
21	Proline	0.00513082	0.0385566	0.0149923	-	0.033899	0.0264264	4.46934	0.539907	0.0110661	0.0114377	0.0187552	0.0161101	0.126764	0.465243	1.18942	0.123615
22	Serine	0.0258072	0.0307786	0.0237472	0.0101832	0.0250836	0.0188846	0.118717	0.024128	0.0428862	0.0180509	0.0679409	0.0191084	0.043357	0.0431143	0.0735469	0.0161947
23	Threonine	0.00737425	0.00953987	0.00616422	0.00706534	0.0342086	0.0372409	0.110797	0.034496	0.013761	0.00697488	0.0183605	0.00881992	0.0299258	0.0404108	0.0723098	0.0118076
24	Tryptophan	0.00153918	0.0106701	0.0259214	0.0182082	0.025325	0.00857242	0.0208824	0.0124336	0.015074	0.0102253	0.0271546	0.0154985	0.0309491	0.0430167	0.0578824	0.0121418
25	Tyrosine	0.00461307	0.00959176	0.0263339	0.0159316	0.0157019	0.0112232	0.0360805	0.0140406	0.0797554	0.0442829	0.064871	0.0428928	0.0332881	0.0378426	0.0404706	0.0123743
26	Valine	0.00397063	0.00657665	0.0108789	0.00499345	0.0144776	0.0216228	0.33916	0.0582084	0.0101939	0.00488001	0.036346	0.00895364	0.0325026	0.0723759	0.111655	0.0223766
27	alpha-amyrin	0.000399872	0.000333267	0.000710501	0.000188861	-	-	0.00317045	0.000446996	0.0012751	0.000365595	0.000196721	0.000417791	0.00294725	0.000906743	0.00108726	-
28	alpha-Tocopherol	0.0307868	0.0241735	0.0490939	0.0382278	0.0527329	0.0244598	0.148829	0.0281548	0.0368746	0.087613	0.0161577	0.10908	0.0530249	0.128988	0.133344	0.02168
29	beta-amyrin	0.000536587	0.000614926	0.000718836	0.000172469	0.000278203	-	0.00228398	0.000381268	0.00249053	0.00154081	0.000497647	0.00121998	0.00488999	0.00256181	0.00274036	0.00100097
30	beta-Sitosterol	0.0249153	0.0204924	0.0219181	0.0121378	0.0327283	0.0184612	0.043706	0.0120806	0.036878	0.025099	0.029798	0.0236738	0.0588322	0.0451631	0.0380343	0.00752512
31	beta-Tocopherol	9.35622e-06	2.21282e-05	3.40102e-05	1.62622e-05	4.97162e-05	-	0.00046061	8.53162e-05	2.48082e-05	7.75842e-05	-	9.67942e-05	7.62842e-05	0.000151626	0.000134624	3.07242e-05
32	Campesterol	0.00190516	0.00104772	0.00125014	0.000633776	0.00248678	0.00133963	0.00401581	0.00089813	0.000946881	0.00064254	0.00117939	0.000580025	0.0015275	0.00112411	0.00102433	0.000283473
33	Phytol-2	0.00591463	0.00532715	0.00765763	0.00203718	0.0123955	0.0114798	0.017631	0.00710977	0.0113252	0.0063286	0.00776506	0.00641171	0.0130183	0.0107776	0.0119185	0.00129275
34	Stigmasterol	0.0025759	0.000941733	0.00191587	0.000753144	0.00189144	0.0013271	0.00799972	0.00120939	0.00156331	0.00105547	0.00209652	0.00105845	0.0017178	0.00340859	0.00288338	0.000649144
35	Linolenic acid	0.00237571	0.000689465	0.00205322	0.0008671	0.00669194	0.0040384	0.00882017	0.00381406	0.01272	0.000823387	0.00316156	0.00694813	0.117074	0.0320707	0.00578542	0.00345645
36	Kaempferol	-	2.21051e-05	2.51851e-05	-	0.000183879	0.000478001	0.000880493	0.000390891	-	5.32831e-05	0.000438963	0.000151063	0.000487141	0.000440319	0.000765147	0.000283111
37	Piceid	-	-	-	-	-	-	-	-	5.63556e-07	2.85756e-06	9.55556e-07	1.97356e-06	7.01556e-07	5.37156e-06	-	9.63756e-06
38	Hydrangeifolin	-	-	-	-	-	-	-	-	5.28011e-05	5.47626e-05	5.66981e-05	8.65099e-05	8.22123e-05	-	5.80123e-05	-
39	2-4-dihydroxybutanoate	0.000481233	0.000481226	0.000606268	0.000701812	0.00504917	0.00169152	0.00218119	0.00205333	0.000792135	0.00118401	0.000517703	0.00147916	0.00120385	0.00152117	0.00122517	0.00031602
40	2-Oxoglutarate	0.000596908	0.00057032	0.000677109	0.0017072	0.00224314	0.00307233	0.0297331	0.00364314	0.00863928	0.00698541	0.00611642	0.0043106	0.00755407	0.0112997	0.0147991	0.00072817
41	4-Hydroxycinnamate	0.000554016	0.000943355	0.0012243	0.000364097	0.000288934	0.000268064	-	0.000189364	-	-	-	-	-	-	-	-
42	4-hydroxycinnamate-cis	0.00210957	0.00349223	0.00425362	0.00136937	0.000715541	0.000777101	0.000517355	0.000635095	0.000511491	0.000376083	0.00222615	0.000541463	0.000847973	0.00134786	0.00141975	0.000473981
43	Aconitate	0.000983459	0.000526435	-	5.94692e-05	0.00366146	0.00233511	0.00545226	0.00282752	-	-	0.000414495	-	0.000959151	0.000294065	0.000394008	-
44	Ascorbate	0.00186509	0.00120251	0.00197689	0.00181419	0.0221798	0.00483762	0.0150267	0.0103811	0.025941	0.0442046	0.0033609	0.0371331	0.00207533	0.00461644	0.00748878	0.00185883
45	Citramalate	0.00370768	0.00557174	0.00339279	0.00278665	0.00607962	0.00558293	0.00452611	0.00383399	0.0214613	0.00322071	0.0367935	0.00455497	0.0146497	0.0117755	0.0132828	0.00403845
46	Citrate	0.0664726	0.0591637	0.0739063	0.0524184	0.0520519	0.131591	0.186532	0.0847123	0.0201837	0.0115396	0.0248664	0.0174175	0.0343342	0.0103141	0.0293417	0.00723766
47	Dehydroascorbate	0.000909088	0.000375522	0.000638058	0.0010802	0.00609254	0.00472828	0.00495438	0.0036336	0.00271142	0.00652166	0.0014132	0.00447641	0.000521762	0.00177229	0.00408327	0.00117615
48	Erythronate	0.00670387	0.00467287	0.00497209	0.00540122	0.0127454	0.00560626	0.0149226	0.00750306	0.00603247	0.00728407	0.00244521	0.00818961	0.0120714	0.0135712	0.0126774	0.00378642
49	Ferulate-trans	0.00181697	0.0018877	0.00207107	0.00120068	0.00110113	0.000901387	0.0012448	0.000752405	0.00194137	0.00173741	0.000732909	0.00194355	0.0033569	0.00301859	0.00210735	0.00122546
50	Fumarate	0.00496085	0.00503463	0.00720034	0.00362353	0.011998	0.0102215	0.0306679	0.00827364	0.00603836	0.0101467	0.00801608	0.0119945	0.0366391	0.0775455	0.0648887	0.0145226
51	Galactaric acid	1.20711e-05	0.000120737	6.00622e-05	2.96158e-05	0.000269102	0.000660538	0.000282103	5.13643e-05	0.000240023	1.56224e-05	0.00170722	-	0.00119907	0.000113663	0.000418272	0.000191184
52	Galactonate	0.0431352	0.0428375	0.0438544	0.0343263	0.366578	0.14128	0.154721	0.126052	0.09457	0.0640272	0.0731209	0.073417	0.159644	0.0840994	0.138237	0.031841
53	Glucaric acid	-	0.00411708	0.00265488	-	0.00841746	0.00990548	0.00967439	0.0035358	0.00245275	-	0.00489033	-	0.00638998	0.00203266	0.00413136	0.00195328
54	Gluconate	0.00342279	0.00655069	0.00407895	0.00133994	0.0366474	0.0114873	0.186339	0.0540891	0.0109779	0.0029595	0.0707937	0.00455922	0.0146476	0.00822261	0.00778822	0.00478011
55	Glucuronate	0.000837587	0.000974343	0.000786245	0.00044583	0.00475921	0.00357101	0.00391435	0.00141059	0.00107402	0.000728578	0.00204493	0.000719909	0.00308242	0.00235884	0.00187637	0.000512618
56	Glycerate	0.0139505	0.0171065	0.0112951	0.00772534	0.663196	0.304737	0.621704	0.153404	0.0371462	0.0152499	0.106151	0.0170103	0.0513081	0.0385746	0.0264095	0.00326057
57	Glycolate	0.000687748	0.00156197	0.00132428	0.00892735	0.00110537	0.00129271	0.00177545	0.000829175	0.00348987	0.00150264	0.0115385	0.00217814	0.00477726	0.00530927	0.00462532	0.00156325
58	Glycosylsalicylate	0.00210867	0.006449	0.00153818	0.00175016	0.0108754	0.0155875	0.031482	0.00921247	0.00661119	0.00511143	0.00533126	0.00516794	0.00464986	0.000628908	0.00113752	0.000289124
59	Gulonate	0.000212093	0.000478333	-	0.000282252	0.00163317	0.00130555	0.00232887	0.00122054	0.000374771	0.000205155	0.000328983	0.000246496	0.000977604	0.000597114	0.00112146	0.000481949
60	Pantothenate	0.000229082	0.00030377	0.000313288	0.000214296	0.000197994	0.000287242	0.000795216	0.000152778	0.000355438	0.000214396	0.00026808	0.00024775	0.00072459	0.000477744	0.00058136	0.000114846
61	Pentonate	0.00147695	0.00131055	0.000409933	0.000503161	0.0034703	0.000525441	0.0011057	0.00226293	0.00130555	0.000883535	0.00103109	0.000954743	0.00162147	0.00112167	0.000758693	0.000275578
62	Pipecolate	0.0250059	0.00971606	0.00385328	0.000865974	0.00745183	0.209892	0.117469	0.0439528	0.0575847	0.0177074	0.0143054	0.00915244	0.00536917	0.00274988	0.00636332	0.000743607
63	Pyruvate	-	-	-	0.0022836	-	-	0.0132763	-	0.014332	0.0181798	0.0316519	0.00752049	0.0104463	0.00916614	0.0301192	-
64	Quinate	-	-	-	-	0.250477	0.0687044	-	0.066066	-	-	-	-	0.00108264	-	-	-
65	Ribonate	0.00492221	0.00422915	0.00463464	0.00327502	0.0133218	0.00949602	0.00280617	0.00465545	0.00747412	0.00599755	0.00560884	0.00713097	0.0140162	0.00866657	0.0124656	0.00297231
66	Salicylate	-	0.000182605	-	0.000157279	0.000579737	0.000637893	0.00267845	0.000647997	0.000452575	0.000321117	0.000758827	0.000189367	0.000985021	-	0.000120291	0.000371635
67	Shikimate	0.000548057	0.000556272	0.000831169	0.000370602	0.0184063	0.0064795	0.00491292	0.00568462	0.00243324	0.00196759	0.00420649	0.00308338	0.00328408	0.00149196	0.00132405	0.000156889
68	Lyxonate	0.00228657	0.00247791	0.00246594	0.00165144	0.00752562	0.00470509	0.00166398	0.00226303	0.00415935	0.0041819	0.00262281	0.00344743	0.00201264	0.00663443	0.00667714	0.00127926
69	Malate	0.146294	0.394705	0.375562	0.250948	2.10055	1.96186	5.61907	1.40782	0.784668	0.437237	1.03248	0.442158	2.61411	2.31469	3.30998	0.781527
70	Malonate	0.00103817	0.000505853	0.000886796	0.0039736	0.0359018	0.0170722	0.00105837	0.0109063	0.0154177	0.0190892	0.00627387	0.0245415	0.0886158	0.0830455	0.0776607	0.00893103
71	Nicotinate	-	0.00022769	0.000368884	-	0.000130318	0.00020101	0.00322132	0.000494078	0.00247806	0.000640144	0.00491656	0.000721702	0.004214	0.00245589	0.00365574	0.000633218
72	Sinapinate-cis	1.17298e-05	-	9.75978e-06	8.35178e-06	1.51958e-05	5.32578e-06	1.21198e-05	-	1.09658e-05	-	-	4.00378e-06	2.81978e-06	1.13238e-05	2.22838e-05	5.95378e-06
73	Sinapinate-trans	0.000251626	0.000139198	0.000215594	2.1742e-05	0.000369002	0.000156898	0.000142594	3.8462e-05	3.3134e-05	-	-	-	0.000239126	0.000213976	0.000136252	3.1708e-05
74	SSA	6.57884e-05	3.46064e-05	4.89124e-05	1.67144e-05	6.64524e-05	0.000109848	0.000524086	0.000168584	0.000180994	8.34904e-05	-	-	-	-	9.99904e-05	5.90244e-05
75	Succinate	0.0113089	0.0158698	0.0133654	0.0100712	0.0497413	0.0473803	0.0496354	0.0278417	0.0209102	0.0122827	0.0181692	0.0158663	0.0368125	0.0268894	0.0193471	0.00615713
76	Tartrate	1.30462e-05	2.39262e-05	2.04682e-05	1.52062e-05	4.56622e-05	3.43602e-05	-	2.14362e-05	-	-	1.63062e-05	1.61562e-05	5.86802e-05	-	2.76322e-05	-
77	Threonate	0.0628995	0.0785391	0.0694742	0.0826653	0.683712	0.361759	0.228817	0.250835	0.461856	0.322195	0.379356	0.326509	0.347546	0.510928	0.486307	0.100145
78	Threonatelactone	0.00530025	0.00471101	0.00557753	0.0054429	0.0155691	0.0144092	0.0183133	0.00868716	0.0099841	0.0118237	0.00921203	0.00817999	0.00580459	0.00812969	0.0130564	0.00292859
79	Adenine-1	0.00235718	0.00244712	0.00361728	0.0022761	0.00235632	0.00251176	0.00583929	0.00253901	0.0067287	0.00348165	0.010274	0.00426055	0.0083105	0.00615879	0.00640152	0.00166742
80	Allantoin	-	0.000841536	-	-	0.00189298	0.00509355	0.00371107	0.000345717	0.000682559	-	0.00177706	-	0.0122126	0.0138376	0.0203825	0.00357259
81	Cadaverine	0.000867412	0.000504192	0.000512062	0.000290124	0.000329614	0.000162662	0.00111334	0.000505546	0.00102587	0.000967438	0.000767788	0.000606668	0.000498866	0.00124827	0.000967632	0.000799584
82	Erythritol	0.0116553	0.00893871	0.0115294	0.0071041	0.00122255	0.000932644	0.00587768	0.00163136	0.00359363	0.00211058	0.00420052	0.00235436	0.00712957	0.00757776	0.00510029	0.00297911
83	Ethanolamine	0.00303604	0.00432397	0.00186527	0.00165281	0.00310452	0.00270504	0.0182971	0.00429928	0.00370731	0.00278501	0.00792768	0.00341869	0.013032	0.00842218	0.00725319	0.00236833
84	Glycerol	0.035396	0.0464826	0.0459972	0.0149331	0.035294	0.0459046	0.147812	0.0665069	0.056585	0.0268822	0.149299	0.0485392	0.199093	0.0802296	0.0684421	0.0306509
85	O-methyl-inositol	0.00148307	0.00326041	0.003102	0.000847512	-	-	0.0129122	0.000643996	0.00448678	0.00347544	0.00648936	0.00427518	0.0223444	0.0187115	0.0208215	0.00406322
86	Inositol-3-P	-	0.000104445	-	-	0.000276724	-	-	0.000174396	0.000274381	0.000317077	-	-	0.000792446	0.000818827	0.00113625	0.000307312
87	Inositol-scyllo	4.20595e-05	0.000115119	5.95395e-05	-	0.00068863	0.000221974	0.00260159	0.000618963	6.59981e-05	6.19768e-05	-	9.02892e-05	9.62802e-05	0.000202407	0.000137149	-
88	Lactitol	-	-	0.000275618	-	-	6.12343e-05	-	-	0.000250647	0.000215483	0.000519908	0.000322545	0.000390876	0.000384924	0.000354227	8.82594e-05
89	Mannitol	0.00611525	-	-	0.00453201	0.242245	0.127337	0.224551	0.0772519	0.0111605	-	0.00776695	-	0.036634	-	-	0.0105656
90	Myo-Inositol	0.0873099	0.185255	0.298124	0.142282	1.63388	0.954484	0.230864	0.604807	0.212516	0.163163	0.21437	0.174239	0.266561	0.296648	0.247805	0.0730555
91	N-acetyl-hexosamine	0.000101932	0.000134156	0.000194448	0.000128041	-	6.98673e-05	0.00020795	0.000134785	0.000265105	0.000263003	0.000373938	0.000375378	0.00262238	0.000662379	0.00103939	0.000140495
92	Ononitol	0.0375899	0.0302453	0.0223593	0.0182943	0.00947445	0.00522041	0.0375545	0.00484182	0.0376044	0.0403631	0.0468139	0.0423603	0.0805316	0.0697059	0.0470667	0.014931
93	Pinitol	0.393803	0.289786	0.421421	0.0903528	0.0151609	-	1.97197	0.192965	0.752661	0.628074	1.22798	0.704799	2.1191	2.05616	2.26649	0.643917
94	Porphine	0.000342855	0.000356676	0.000290139	0.000166039	0.000880245	0.00146242	0.000461026	0.000991384	0.000172523	0.000227465	0.000472465	0.000127004	0.000618244	0.000203315	0.000661551	0.00108836
95	Putrescine	0.00104002	0.000848339	0.00113029	0.00147098	0.00401514	0.00395695	0.00130859	0.00266532	0.00229967	0.00219449	0.00155719	0.00198079	0.000581905	0.000804469	0.000870524	0.0003522
96	Sorbitol	-	0.000404614	0.000273936	0.000115242	0.000418339	5.24516e-05	0.000156999	0.000256439	3.47767e-05	0.000164357	-	0.000171708	5.14011e-05	7.00233e-05	8.46907e-05	6.02933e-05
97	Spermidine	2.7628e-05	1.9708e-05	3.326e-05	3.5038e-05	5.5136e-05	6.9508e-05	0.000123634	6.013e-05	4.3428e-05	4.5634e-05	5.081e-05	4.1582e-05	3.9106e-05	4.81e-05	7.5824e-05	1.4146e-05
98	Threitol	0.00709235	0.00535826	0.00709426	0.00387943	0.000335166	0.000290736	0.00216492	0.000792037	0.00222928	0.00132034	0.00127398	0.00159734	0.00326006	0.00446848	0.00298012	0.0014314
99	Trigonelline	-	9.61502e-05	0.000117646	-	-	9.00822e-05	0.00129697	0.000143918	0.0015676	0.000206876	0.00377855	0.00021932	0.00302961	0.0013533	0.00249537	0.000250706
100	Tyramine	0.000538294	0.000353742	0.00097513	0.000257792	1.58722e-05	1.17182e-05	0.00130412	0.00382471	0.00171109	0.000763778	0.0103421	0.00346584	0.00370167	8.62382e-05	0.000315484	0.000749844
101	Urea	0.0136051	0.0264647	0.0129766	0.00367635	0.00104228	0.00135941	0.00158304	0.00104398	0.0158474	0.00110887	0.0880847	0.0028689	0.218916	0.0564105	0.00682891	0.01081
102	bis-glycerol-P	0.000518047	0.000692889	-	8.41366e-05	0.00131624	0.000561206	0.00164319	0.000313817	0.000972942	0.000196795	0.00256701	0.000184331	0.00486256	0.000733984	0.000563681	0.000200777
103	Ethanolamine-P	1.49166e-05	8.15778e-06	2.37857e-05	1.95247e-05	-	-	-	-	-	2.42847e-05	4.94006e-05	3.18275e-05	-	1.48194e-05	4.56691e-05	-
104	Digalactosylglycerol	0.0233985	0.0123462	0.0160781	0.00350096	0.152542	0.0673678	0.0481959	0.0633305	0.0710719	0.0537173	0.0806257	0.0578318	0.713489	0.153216	0.044613	0.0444039
105	Fructofuranose-1	0.00020482	0.00030935	0.000951221	0.000473975	0.00358519	0.00221694	0.000843365	7.54334e-05	7.37839e-05	0.000211882	0.000105823	0.000151191	-	-	0.00133614	0.000149257
106	Fructopyranose-1	0.000658553	0.000232806	0.000919072	0.000267487	0.00451871	0.00236413	-	-	9.05214e-05	0.000220555	9.16676e-05	0.000263502	0.000154487	0.000109098	0.00181681	0.000174976
107	Fructose	1.43167	0.736252	3.78093	1.44319	1.19305	1.33921	7.70864	1.27171	0.801261	0.875948	1.13413	1.29806	0.473008	0.790279	1.9313	0.557957
108	Fructose-6-P	0.000998292	0.000660187	0.000381213	0.000287845	0.00725013	0.00745274	0.0131177	0.0027205	0.000599503	8.49766e-05	0.00146724	8.30819e-05	4.64503e-05	0.000225213	0.000525635	0.00035174
109	Glucose-6-P	0.00358175	0.00407834	0.00344575	0.0012224	0.0171612	0.0233111	0.0223121	0.00609612	0.00277707	-	0.00605908	0.0010435	0.0108341	0.00493535	0.00134596	0.00226868
110	Glycerol-3-P	0.000557756	0.0027657	0.00542387	0.000209512	0.0161786	0.0126343	0.0268417	0.00547339	0.00633236	0.000731964	0.00938827	0.000643486	0.0123577	0.00651047	0.0111888	0.000431318
111	Isothiocyanoethylphosphate	7.56957e-05	7.39632e-05	-	-	0.000662296	0.000512954	0.000733996	0.00027042	0.000194843	6.16829e-05	0.000387535	8.79593e-05	0.000144404	8.80695e-05	0.000216404	-
112	myo-Inositol-1-P	-	0.000152382	4.44904e-05	-	0.000646518	0.000800048	0.00070506	0.000274456	0.000136634	7.08864e-05	0.000386468	5.00884e-05	0.00105796	0.00113478	0.00142072	8.63044e-05
113	Phosphate	-	0.00720799	0.000962412	-	0.0290379	0.0661415	0.155207	0.0149879	0.0116215	-	0.0720838	3.5847e-05	0.0159837	0.00366422	0.0155554	0.0061051
114	Arabinose	0.00324228	0.00373862	0.0112355	0.0020094	0.00674422	0.00575887	0.0035338	0.00344943	0.0146168	0.0103434	0.0526128	0.0185164	0.00401233	0.00505465	0.00906797	0.00275477
115	Galactinol	0.0206549	0.0500989	0.071984	0.0518418	0.158463	0.0338403	0.00664819	0.0393062	-	-	-	-	-	-	-	-
116	Galactose	0.00525927	-	0.011583	0.00465413	0.044157	0.0365084	0.027583	0.0331799	0.0117335	0.0102839	0.0170414	0.0150899	0.0208558	0.0101243	0.0154534	-
117	Galactosylglycerol	0.015792	0.00907421	0.00216456	0.000218252	0.0137032	0.0166263	0.00279393	0.0224159	0.0375952	0.00919372	0.0393347	0.0155171	0.184786	0.0876932	0.00857571	0.0388712
118	Gentiobiose	2.7092e-05	2.6914e-05	3.7682e-05	1.6078e-05	0.000113012	3.076e-05	0.000202336	5.8574e-05	1.6578e-05	4.3796e-05	1.0336e-05	3.4538e-05	6.9132e-05	3.277e-05	2.823e-05	3.728e-06
119	Glucopyranose	0.0247325	-	0.0686431	0.0146043	0.087477	0.0513432	0.184276	0.0383593	0.00337769	0.00642834	0.0348452	0.019625	0.00763972	0.00831807	0.060232	0.00959373
120	Glucose	0.707517	0.485838	2.01591	0.597913	0.391177	0.380822	2.71729	0.312516	0.242672	0.300907	1.16616	0.596816	0.154582	0.298312	0.912035	0.273392
121	Isomaltose	0.000600188	0.00098059	0.000762416	0.0005216	0.00462691	0.000686896	-	0.000291202	-	-	-	-	-	0.000146062	-	5.9488e-05
122	Maltose	0.0017886	0.00175777	0.00196978	0.00138467	0.0032181	0.00128096	0.00253661	0.0012771	0.0142844	0.0139297	0.0119365	0.00788861	0.00249095	0.00393832	0.00245626	0.00116267
123	Mannose	0.00602803	0.00516683	0.00561247	0.00590513	0.005313	0.00502415	0.00782114	0.00570987	0.00875298	0.00965431	0.00608635	0.00977125	0.0134361	0.0136891	0.0119755	0.00795755
124	Melibiose	0.00133987	0.000587264	0.00084007	0.000591624	0.000907444	0.000430638	0.00112065	0.000393916	0.000653632	-	-	-	-	-	0.000710028	-
125	Methyl Glucopyranoside-2	-	-	-	-	0.13573	0.103224	-	0.0595413	0.00305522	0.00180041	-	-	0.0690723	0.0282782	0.0746241	0.0355358
126	methyl-beta-D-galactopyranoside	0.00405716	0.00323354	-	0.00329551	0.322209	0.125428	-	0.0603244	0.00172229	0.00317003	-	0.00889311	0.059587	0.0160271	0.040726	0.00644162
127	Raffinose	0.0167928	0.0243436	0.0277023	0.0314329	0.121426	0.0561409	0.0150805	0.0404324	-	-	-	0.00053648	-	3.59229e-05	0.00124455	-
128	Rhamnose	0.00486811	0.0052328	0.00452919	0.00263413	0.00576525	0.00411886	0.0021815	0.00280446	0.00482819	0.00360092	0.00500816	0.00471302	0.00871822	0.0078851	0.00678662	0.00240665
129	Ribose	0.0033412	0.00332954	0.00503889	0.00415159	0.00186844	0.00150591	0.00513088	0.00147969	0.013682	0.00802145	0.0133625	0.00926055	0.0112157	0.00698829	0.0120183	0.00236004
130	Sucrose	5.19984	3.37535	4.88636	6.65558	7.82659	12.3214	28.7648	6.90541	5.5129	4.93188	6.36205	6.35529	4.15574	4.19677	6.97639	1.04129
131	Trehalose	0.00152666	0.000837708	0.000701748	-	0.0159138	-	0.0152159	0.00126911	-	0.000826821	-	0.00279247	-	-	-	-
132	Xylose	0.0184738	0.0103364	0.0461409	0.0115054	0.0799401	0.0616099	0.00877113	0.0304545	0.0288179	0.0290481	0.0244492	0.0768343	0.00338728	0.00387379	0.0163985	0.00743815
133	Xylulose	0.00349951	0.00231833	0.00514195	0.00319266	0.00163779	0.00115831	0.00585853	0.00177449	0.00450692	0.00435778	0.00446307	0.00508886	0.00275308	0.00407164	0.00484343	0.00150386
134	Pentitol	0.0172547	0.013125	0.0139749	0.00455373	0.0158801	0.00876939	0.0349921	0.010716	0.0114576	0.0102934	0.00852678	0.012182	0.0158835	0.0129239	0.0126057	0.00396036
135	deoxy-inositol	0.000333446	0.00031275	0.000106464	0.000157644	0.00067921	0.00060665	0.00224483	0.000615524	0.0004699	9.6098e-05	0.000883564	3.0462e-05	0.000319908	0.000636396	0.000851598	6.6324e-05
136	Benzyl glucopyranoside	-	-	-	-	-	-	0.000755657	-	0.0036627	0.00448564	0.000851953	0.00565359	0.000886655	0.000826217	0.000713205	-
137	Phenethyl glycosides	-	-	-	-	-	-	-	-	0.000942406	0.0014511	0.000133154	0.00157581	0.00103261	-	-	-
138	U2622.6/204(sug)	0.000459351	0.000218548	0.000216635	0.000224688	-	-	-	-	0.00181539	0.00195338	0.000357279	0.00187354	0.00194953	0.000702678	0.000991995	0.000289444
139	U1808.2/292	0.0149484	0.0110439	0.0172787	0.0137352	0.0135392	0.0104148	-	0.00985795	0.0229715	0.025461	-	0.0288015	0.0451241	0.0432083	0.055495	0.0117855
GABA: gamma-aminobutyric acid; SSA: succinate semialdehyde; Inositol-3-P: inositol-3-phosphate; bis-glycerol-P: bis-glycerol- phosphate; Ethanolamine-P: ethanolamine-phosphate; Fructose-6-P: fructose-6-phosphate; Glucose-6-P: glucose-6-phosphate; Glycerol-3-P: glycerol-3- phosphate; myo-Inositol-1-P: myo-Inositol-1-phosphate
